# Supplementary material for: Long-term monitoring of intravital biological processes using fluorescent protein-assisted NIR-II imaging
Source: Nat Commun. 2022 Nov 4;13:6643. doi: 10.1038/s41467-022-34274-w (PMC9636246; doi:10.1038/s41467-022-34274-w)
Supplement: Supplementary file 7 — Source Data files [file 41467_2022_34274_MOESM7_ESM.xlsx]

## Sheet: Figure 1a
Figure 1a
		iRFP670	iRFP682	iRFP702	iRFP713	iRFP720
	500	0.05741	0.03958	0.08947	0.03305	0.02515
	500.5	0.05741	0.03958	0.08947	0.03182	0.02395
	501	0.05741	0.03958	0.09123	0.03182	0.02395
	501.5	0.05926	0.03958	0.08947	0.03182	0.02395
	502	0.05741	0.0409	0.09123	0.03182	0.02395
	502.5	0.05741	0.03958	0.08947	0.03182	0.02395
	503	0.05926	0.0409	0.08947	0.03182	0.02395
	503.5	0.05926	0.0409	0.08947	0.03182	0.02275
	504	0.05926	0.0409	0.08947	0.0306	0.02275
	504.5	0.05926	0.0409	0.08947	0.0306	0.02275
	505	0.05926	0.0409	0.08947	0.03182	0.02275
	505.5	0.06111	0.0409	0.08947	0.03182	0.02395
	506	0.06111	0.0409	0.09123	0.03182	0.02275
	506.5	0.06111	0.0409	0.09123	0.03182	0.02275
	507	0.06111	0.04222	0.09123	0.03182	0.02275
	507.5	0.06111	0.04222	0.09123	0.03182	0.02275
	508	0.06111	0.04354	0.09123	0.03182	0.02275
	508.5	0.06111	0.04354	0.09123	0.03182	0.02275
	509	0.06296	0.04222	0.09298	0.03182	0.02275
	509.5	0.06296	0.04354	0.09123	0.03182	0.02275
	510	0.06296	0.04354	0.09123	0.03182	0.02275
	510.5	0.06296	0.04485	0.09123	0.03305	0.02395
	511	0.06481	0.04485	0.09298	0.03182	0.02395
	511.5	0.06481	0.04485	0.09298	0.03182	0.02395
	512	0.06481	0.04485	0.09298	0.03182	0.02275
	512.5	0.06667	0.04485	0.09298	0.03182	0.02275
	513	0.06667	0.04485	0.09298	0.03182	0.02275
	513.5	0.06667	0.04617	0.09298	0.03305	0.02275
	514	0.06667	0.04617	0.09298	0.03305	0.02275
	514.5	0.06852	0.04749	0.09298	0.03182	0.02275
	515	0.06852	0.04749	0.09474	0.03305	0.02275
	515.5	0.06852	0.04749	0.09298	0.03305	0.02275
	516	0.06852	0.04749	0.09474	0.03305	0.02275
	516.5	0.07037	0.04881	0.09474	0.03305	0.02275
	517	0.07037	0.04881	0.09474	0.03305	0.02275
	517.5	0.07037	0.04881	0.09474	0.03305	0.02275
	518	0.07222	0.04881	0.09474	0.03305	0.02275
	518.5	0.07222	0.05013	0.09474	0.03305	0.02395
	519	0.07222	0.05013	0.09474	0.03305	0.02395
	519.5	0.07407	0.05145	0.09649	0.03305	0.02395
	520	0.07407	0.05145	0.09649	0.03305	0.02395
	520.5	0.07593	0.05145	0.09649	0.03427	0.02395
	521	0.07593	0.05145	0.09649	0.03427	0.02395
	521.5	0.07593	0.05277	0.09649	0.0355	0.02395
	522	0.07778	0.05409	0.09825	0.0355	0.02395
	522.5	0.07778	0.05409	0.09825	0.03427	0.02395
	523	0.07963	0.05409	0.09825	0.03427	0.02395
	523.5	0.08148	0.05409	0.09825	0.03427	0.02395
	524	0.08148	0.05541	0.1	0.0355	0.02395
	524.5	0.08148	0.05673	0.1	0.0355	0.02395
	525	0.08333	0.05673	0.1	0.03672	0.02515
	525.5	0.08519	0.05805	0.10175	0.0355	0.02515
	526	0.08519	0.05805	0.10175	0.03672	0.02515
	526.5	0.08704	0.05937	0.10351	0.03672	0.02515
	527	0.08704	0.05937	0.10351	0.03794	0.02515
	527.5	0.08889	0.06069	0.10351	0.03672	0.02515
	528	0.08889	0.06069	0.10526	0.03672	0.02515
	528.5	0.09074	0.06069	0.10526	0.03672	0.02515
	529	0.09074	0.06201	0.10526	0.03794	0.02515
	529.5	0.09259	0.06201	0.10526	0.03794	0.02515
	530	0.09259	0.06332	0.10702	0.03794	0.02635
	530.5	0.09444	0.06464	0.10702	0.03794	0.02635
	531	0.09444	0.06464	0.10702	0.03794	0.02635
	531.5	0.0963	0.06464	0.10702	0.03794	0.02515
	532	0.0963	0.06596	0.10877	0.03917	0.02635
	532.5	0.09815	0.06728	0.11053	0.04039	0.02635
	533	0.10185	0.0686	0.11228	0.04039	0.02754
	533.5	0.10185	0.0686	0.11228	0.04039	0.02754
	534	0.1037	0.06992	0.11228	0.04039	0.02754
	534.5	0.1037	0.06992	0.11228	0.04039	0.02754
	535	0.10556	0.07124	0.11404	0.04162	0.02754
	535.5	0.10741	0.07256	0.11404	0.04162	0.02754
	536	0.10926	0.0752	0.11754	0.04284	0.02874
	536.5	0.11111	0.07388	0.11754	0.04284	0.02754
	537	0.10926	0.07388	0.11754	0.04284	0.02754
	537.5	0.11111	0.0752	0.1193	0.04284	0.02754
	538	0.11296	0.07652	0.1193	0.04284	0.02754
	538.5	0.11481	0.07652	0.12105	0.04284	0.02754
	539	0.11667	0.07784	0.12105	0.04284	0.02874
	539.5	0.11852	0.07916	0.12281	0.04406	0.02874
	540	0.11852	0.08047	0.12456	0.04406	0.02874
	540.5	0.12037	0.08047	0.12456	0.04406	0.02874
	541	0.12222	0.08179	0.12456	0.04406	0.02874
	541.5	0.12407	0.08311	0.12632	0.04529	0.02994
	542	0.12593	0.08311	0.12632	0.04529	0.02994
	542.5	0.12778	0.08443	0.12807	0.04651	0.02994
	543	0.12778	0.08575	0.12807	0.04651	0.02994
	543.5	0.13148	0.08707	0.12982	0.04651	0.03114
	544	0.13333	0.08839	0.13158	0.04774	0.03114
	544.5	0.13333	0.08971	0.13158	0.04774	0.03114
	545	0.13704	0.09103	0.13333	0.04896	0.03114
	545.5	0.13889	0.09235	0.13684	0.04896	0.03234
	546	0.14074	0.09367	0.13684	0.05018	0.03234
	546.5	0.14259	0.09499	0.13684	0.04896	0.03234
	547	0.14444	0.09631	0.1386	0.05018	0.03234
	547.5	0.1463	0.09763	0.1386	0.05018	0.03234
	548	0.14815	0.09894	0.14035	0.05141	0.03234
	548.5	0.15	0.10026	0.14211	0.05263	0.03353
	549	0.15185	0.10158	0.14386	0.05263	0.03473
	549.5	0.1537	0.1029	0.14561	0.05263	0.03473
	550	0.15741	0.10554	0.14561	0.05386	0.03473
	550.5	0.16111	0.10686	0.14912	0.05508	0.03593
	551	0.16111	0.10818	0.15088	0.0563	0.03593
	551.5	0.16296	0.1095	0.15088	0.0563	0.03713
	552	0.16667	0.11082	0.15263	0.0563	0.03713
	552.5	0.16852	0.11214	0.15439	0.05753	0.03713
	553	0.17222	0.11346	0.15614	0.05875	0.03713
	553.5	0.17407	0.11609	0.15789	0.05998	0.03832
	554	0.17593	0.11741	0.1614	0.05998	0.03952
	554.5	0.17963	0.11873	0.1614	0.0612	0.03952
	555	0.18148	0.12137	0.16316	0.0612	0.04072
	555.5	0.18519	0.12269	0.16491	0.06242	0.04072
	556	0.18704	0.12401	0.16667	0.06365	0.04072
	556.5	0.18889	0.12533	0.16842	0.06365	0.04192
	557	0.19074	0.12665	0.17018	0.06487	0.04192
	557.5	0.19444	0.12797	0.17193	0.06487	0.04192
	558	0.1963	0.12929	0.17368	0.0661	0.04311
	558.5	0.2	0.13061	0.17368	0.0661	0.04311
	559	0.20185	0.13325	0.17719	0.06732	0.04431
	559.5	0.20556	0.13456	0.17895	0.06854	0.04431
	560	0.20741	0.1372	0.1807	0.06977	0.04551
	560.5	0.21111	0.13852	0.18246	0.07099	0.04551
	561	0.21481	0.13984	0.18421	0.07222	0.04671
	561.5	0.21852	0.14248	0.18772	0.07344	0.0479
	562	0.22222	0.1438	0.18947	0.07344	0.0491
	562.5	0.22407	0.14644	0.19298	0.07466	0.0491
	563	0.22593	0.14776	0.19474	0.07589	0.0503
	563.5	0.23148	0.1504	0.19649	0.07711	0.0503
	564	0.23519	0.15172	0.19825	0.07834	0.0515
	564.5	0.23704	0.15303	0.20175	0.07956	0.0515
	565	0.24074	0.15567	0.20351	0.07956	0.05269
	565.5	0.24444	0.15831	0.20526	0.08078	0.05389
	566	0.24815	0.15963	0.20702	0.08201	0.05509
	566.5	0.25185	0.16095	0.20877	0.08323	0.05509
	567	0.25556	0.16359	0.21228	0.08446	0.05629
	567.5	0.25926	0.16623	0.21404	0.08568	0.05749
	568	0.26296	0.16755	0.21754	0.0869	0.05868
	568.5	0.26667	0.17018	0.2193	0.08813	0.05868
	569	0.27037	0.17282	0.22105	0.08935	0.05988
	569.5	0.27407	0.17414	0.22456	0.09058	0.06108
	570	0.27778	0.17678	0.22632	0.0918	0.06108
	570.5	0.28148	0.17942	0.22982	0.09302	0.06228
	571	0.28519	0.18074	0.23158	0.09425	0.06347
	571.5	0.28889	0.18338	0.23333	0.09547	0.06347
	572	0.29259	0.1847	0.23509	0.0967	0.06467
	572.5	0.2963	0.18734	0.2386	0.09792	0.06587
	573	0.3	0.18997	0.24211	0.09914	0.06707
	573.5	0.30556	0.19261	0.24386	0.10037	0.06826
	574	0.30926	0.19393	0.24561	0.10159	0.06946
	574.5	0.31296	0.19657	0.24912	0.10282	0.07066
	575	0.31667	0.19921	0.25088	0.10404	0.07066
	575.5	0.32037	0.20185	0.25263	0.10526	0.07186
	576	0.32407	0.20449	0.25614	0.10526	0.07305
	576.5	0.32963	0.20712	0.25965	0.10771	0.07425
	577	0.33333	0.20976	0.2614	0.10894	0.07545
	577.5	0.33704	0.2124	0.26491	0.11016	0.07665
	578	0.34259	0.21504	0.26667	0.11138	0.07784
	578.5	0.3463	0.21768	0.27018	0.11261	0.07904
	579	0.35185	0.22164	0.27368	0.11383	0.08024
	579.5	0.35741	0.22427	0.27719	0.11628	0.08144
	580	0.36111	0.22823	0.2807	0.1175	0.08263
	580.5	0.36667	0.23087	0.28246	0.11873	0.08383
	581	0.37037	0.23351	0.28596	0.11995	0.08503
	581.5	0.37593	0.23615	0.28947	0.12118	0.08623
	582	0.38148	0.24011	0.29298	0.12362	0.08743
	582.5	0.38704	0.24406	0.29649	0.12485	0.08862
	583	0.39074	0.24802	0.3	0.12607	0.08982
	583.5	0.3963	0.25066	0.30351	0.12729	0.09102
	584	0.4	0.2533	0.30702	0.12974	0.09222
	584.5	0.40556	0.25726	0.31053	0.13097	0.09341
	585	0.41296	0.26121	0.31579	0.13219	0.09461
	585.5	0.41852	0.26517	0.3193	0.13464	0.09581
	586	0.42222	0.26913	0.32281	0.13586	0.09701
	586.5	0.42778	0.27309	0.32632	0.13709	0.0982
	587	0.43333	0.27573	0.32982	0.13953	0.0994
	587.5	0.43704	0.27968	0.33333	0.14076	0.1006
	588	0.44259	0.28364	0.3386	0.14321	0.1018
	588.5	0.44815	0.28892	0.34211	0.14443	0.10299
	589	0.4537	0.29288	0.34737	0.14688	0.10419
	589.5	0.45926	0.29683	0.35088	0.1481	0.10539
	590	0.46296	0.30079	0.35439	0.15055	0.10659
	590.5	0.46852	0.30475	0.35789	0.15177	0.10778
	591	0.47407	0.30871	0.36316	0.15422	0.11018
	591.5	0.47963	0.31266	0.36667	0.15667	0.11138
	592	0.48519	0.31794	0.37193	0.15789	0.11138
	592.5	0.48889	0.3219	0.37544	0.16034	0.11377
	593	0.49259	0.32586	0.3807	0.16279	0.11497
	593.5	0.49815	0.33113	0.38421	0.16524	0.11617
	594	0.50185	0.33509	0.38947	0.16769	0.11737
	594.5	0.50741	0.33905	0.39298	0.16891	0.11856
	595	0.51296	0.34433	0.39825	0.17136	0.12096
	595.5	0.51852	0.34828	0.40351	0.17381	0.12216
	596	0.52222	0.35224	0.40702	0.17625	0.12335
	596.5	0.52593	0.3562	0.41228	0.1787	0.12455
	597	0.52963	0.36016	0.41579	0.18115	0.12575
	597.5	0.53519	0.36544	0.42105	0.1836	0.12814
	598	0.54074	0.36939	0.42632	0.18605	0.12934
	598.5	0.54444	0.37467	0.43158	0.18849	0.13174
	599	0.54815	0.37863	0.43509	0.19217	0.13293
	599.5	0.5537	0.38259	0.44035	0.19461	0.13413
	600	0.55741	0.38786	0.44386	0.19706	0.13653
	600.5	0.56111	0.39182	0.44737	0.19951	0.13772
	601	0.56481	0.39578	0.45263	0.20196	0.14012
	601.5	0.56852	0.39974	0.45789	0.20563	0.14132
	602	0.57222	0.40369	0.4614	0.20808	0.14371
	602.5	0.57593	0.40765	0.46667	0.21175	0.14491
	603	0.58148	0.41161	0.47018	0.2142	0.14731
	603.5	0.58519	0.41557	0.47719	0.21665	0.1485
	604	0.59074	0.42084	0.48246	0.22032	0.1509
	604.5	0.59444	0.4248	0.48596	0.22277	0.15329
	605	0.59815	0.42876	0.49123	0.22644	0.15569
	605.5	0.60185	0.4314	0.49474	0.23011	0.15689
	606	0.60556	0.43404	0.5	0.23256	0.15928
	606.5	0.60926	0.43799	0.50526	0.23623	0.16168
	607	0.61481	0.44327	0.50877	0.23868	0.16407
	607.5	0.61852	0.44591	0.51404	0.24235	0.16647
	608	0.62407	0.44987	0.51754	0.24602	0.16766
	608.5	0.62778	0.45383	0.52281	0.24969	0.17006
	609	0.63148	0.45646	0.52807	0.25337	0.17246
	609.5	0.63704	0.46042	0.53158	0.25704	0.17605
	610	0.64074	0.46438	0.53684	0.26071	0.17844
	610.5	0.64444	0.46834	0.54211	0.26438	0.18084
	611	0.65	0.47098	0.54561	0.26805	0.18323
	611.5	0.65556	0.47361	0.55088	0.27173	0.18563
	612	0.65926	0.47757	0.55439	0.2754	0.18922
	612.5	0.66481	0.48153	0.55965	0.28029	0.19162
	613	0.67037	0.48549	0.56667	0.28397	0.19521
	613.5	0.67778	0.48945	0.57193	0.28886	0.1988
	614	0.68333	0.49208	0.57544	0.29253	0.2024
	614.5	0.68704	0.49604	0.5807	0.29743	0.20479
	615	0.69259	0.49868	0.58596	0.30233	0.20838
	615.5	0.69815	0.50264	0.58947	0.306	0.21198
	616	0.70556	0.5066	0.59474	0.30967	0.21557
	616.5	0.70926	0.50923	0.6	0.31457	0.21796
	617	0.71667	0.51319	0.60351	0.31824	0.22156
	617.5	0.72222	0.51715	0.60877	0.32313	0.22515
	618	0.72778	0.52111	0.61404	0.32803	0.22874
	618.5	0.73519	0.52375	0.6193	0.33293	0.23234
	619	0.74074	0.5277	0.62281	0.3366	0.23713
	619.5	0.7463	0.53166	0.62807	0.34149	0.24072
	620	0.7537	0.53562	0.63158	0.34517	0.24551
	620.5	0.75926	0.53958	0.63509	0.35006	0.2491
	621	0.76481	0.54354	0.64035	0.35496	0.25269
	621.5	0.77222	0.54749	0.64561	0.35863	0.25629
	622	0.77778	0.55145	0.65088	0.3623	0.25988
	622.5	0.78519	0.55541	0.65439	0.3672	0.26467
	623	0.79074	0.55937	0.65789	0.37209	0.26946
	623.5	0.79815	0.56464	0.66316	0.37576	0.27305
	624	0.8037	0.5686	0.66667	0.38066	0.27784
	624.5	0.81111	0.57256	0.67018	0.38433	0.28144
	625	0.81667	0.57784	0.67544	0.388	0.28623
	625.5	0.82222	0.58179	0.67895	0.3929	0.28982
	626	0.82963	0.58575	0.68246	0.39657	0.29461
	626.5	0.83519	0.59103	0.68596	0.40024	0.2994
	627	0.84074	0.59631	0.68947	0.40514	0.30419
	627.5	0.84815	0.60026	0.69474	0.40759	0.30778
	628	0.8537	0.60554	0.69825	0.41126	0.31257
	628.5	0.86111	0.61082	0.70175	0.41493	0.31617
	629	0.86667	0.61609	0.70526	0.4186	0.32096
	629.5	0.87222	0.62005	0.71053	0.42105	0.32575
	630	0.87778	0.62533	0.71404	0.42472	0.32934
	630.5	0.88333	0.63061	0.71754	0.42717	0.33413
	631	0.88889	0.63588	0.72105	0.42962	0.33772
	631.5	0.89444	0.64116	0.72456	0.43329	0.34132
	632	0.90185	0.64512	0.72807	0.43574	0.34491
	632.5	0.90741	0.6504	0.73158	0.43819	0.3497
	633	0.91111	0.65435	0.73509	0.44064	0.35329
	633.5	0.91667	0.65963	0.74035	0.44308	0.35689
	634	0.92222	0.66491	0.74386	0.44431	0.36048
	634.5	0.92778	0.67018	0.74737	0.44676	0.36407
	635	0.93333	0.67546	0.75263	0.44798	0.36766
	635.5	0.93889	0.68074	0.75614	0.45043	0.37126
	636	0.94444	0.68602	0.75965	0.45165	0.37485
	636.5	0.94815	0.69129	0.76491	0.4541	0.37725
	637	0.95185	0.69789	0.76842	0.45655	0.38084
	637.5	0.95741	0.70317	0.77368	0.45777	0.38323
	638	0.96111	0.70976	0.77719	0.459	0.38683
	638.5	0.96481	0.71504	0.7807	0.46022	0.38802
	639	0.96852	0.72032	0.78596	0.46267	0.39042
	639.5	0.97222	0.72559	0.78947	0.46389	0.39401
	640	0.97593	0.73087	0.79474	0.46389	0.39641
	640.5	0.97963	0.73615	0.79825	0.46512	0.3988
	641	0.98148	0.74142	0.80351	0.46634	0.4
	641.5	0.98519	0.7467	0.80702	0.46879	0.4012
	642	0.98889	0.75198	0.81228	0.47001	0.4024
	642.5	0.99074	0.75726	0.81579	0.47001	0.40479
	643	0.99259	0.76385	0.8193	0.47124	0.40599
	643.5	0.99444	0.76913	0.82456	0.47368	0.40719
	644	0.99444	0.77441	0.82982	0.47491	0.40838
	644.5	0.99815	0.77968	0.83333	0.47613	0.40958
	645	1	0.78628	0.8386	0.47858	0.41078
	645.5	1	0.79288	0.84386	0.4798	0.41198
	646	1	0.79947	0.84737	0.48103	0.41317
	646.5	1	0.80607	0.85263	0.48348	0.41437
	647	1	0.81266	0.85789	0.4847	0.41557
	647.5	0.99815	0.81794	0.86316	0.48715	0.41557
	648	0.9963	0.82586	0.86667	0.4896	0.41557
	648.5	0.99444	0.83245	0.87193	0.49082	0.41677
	649	0.99259	0.83905	0.87544	0.49449	0.41677
	649.5	0.98889	0.84565	0.8807	0.49694	0.41796
	650	0.98519	0.85356	0.88596	0.49939	0.41796
	650.5	0.98148	0.86016	0.89123	0.50184	0.41796
	651	0.97778	0.86807	0.89474	0.50428	0.41916
	651.5	0.97222	0.87467	0.9	0.50796	0.41916
	652	0.96481	0.88127	0.90526	0.51163	0.42036
	652.5	0.95926	0.88918	0.91053	0.51408	0.42036
	653	0.95185	0.89578	0.91404	0.51775	0.42156
	653.5	0.94444	0.90237	0.9193	0.52142	0.42275
	654	0.93704	0.90897	0.92281	0.52632	0.42275
	654.5	0.92963	0.91689	0.92632	0.52999	0.42395
	655	0.91852	0.92348	0.93158	0.53488	0.42515
	655.5	0.90926	0.9314	0.93509	0.53856	0.42515
	656	0.89815	0.93799	0.9386	0.54345	0.42635
	656.5	0.88704	0.94195	0.94211	0.54835	0.42754
	657	0.87407	0.94855	0.94737	0.55324	0.42994
	657.5	0.86296	0.95383	0.95088	0.55814	0.43234
	658	0.85185	0.9591	0.95439	0.56426	0.43353
	658.5	0.83704	0.9657	0.95789	0.56916	0.43473
	659	0.82222	0.97098	0.9614	0.57528	0.43713
	659.5	0.80926	0.97493	0.96316	0.5814	0.43952
	660	0.79444	0.98021	0.96667	0.58629	0.44192
	660.5	0.77963	0.98417	0.97018	0.59241	0.44551
	661	0.76667	0.98681	0.97368	0.59976	0.4479
	661.5	0.75	0.99077	0.97544	0.60588	0.4515
	662	0.73519	0.9934	0.97895	0.612	0.45389
	662.5	0.72037	0.99472	0.9807	0.61812	0.45629
	663	0.7037	0.99736	0.98246	0.62546	0.45988
	663.5	0.68889	0.99868	0.98596	0.63158	0.46467
	664	0.67407	0.99868	0.98772	0.6377	0.46826
	664.5	0.65926	1	0.98947	0.64504	0.47186
	665	0.64444	0.99868	0.99123	0.65116	0.47665
	665.5	0.62963	0.99736	0.99123	0.65728	0.48024
	666	0.61296	0.99604	0.99298	0.66463	0.48383
	666.5	0.6	0.99472	0.99298	0.67197	0.48743
	667	0.58704	0.99208	0.99649	0.67809	0.49222
	667.5	0.57222	0.98945	0.99825	0.68543	0.4982
	668	0.55741	0.98681	0.99825	0.69155	0.50299
	668.5	0.54444	0.98285	0.99825	0.6989	0.50659
	669	0.52963	0.97757	0.99825	0.70502	0.51257
	669.5	0.51481	0.9723	0.99825	0.71236	0.51737
	670	0.50185	0.9657	0.99825	0.72093	0.52216
	670.5	0.48889	0.9591	1	0.72827	0.52814
	671	0.47593	0.95251	0.99825	0.73439	0.53293
	671.5	0.46481	0.94591	0.99825	0.74051	0.53892
	672	0.45185	0.93799	0.99825	0.74908	0.54491
	672.5	0.43889	0.93008	0.99649	0.75643	0.5509
	673	0.42778	0.92084	0.99474	0.76255	0.55689
	673.5	0.41481	0.91161	0.99474	0.77111	0.56168
	674	0.4037	0.90237	0.99298	0.77846	0.56886
	674.5	0.39259	0.89182	0.98947	0.7858	0.57485
	675	0.38148	0.88127	0.98772	0.79315	0.58084
	675.5	0.37222	0.87071	0.98596	0.80049	0.58683
	676	0.36111	0.86016	0.98246	0.80783	0.59401
	676.5	0.35185	0.84828	0.9807	0.8164	0.6
	677	0.34259	0.83773	0.97719	0.82497	0.60719
	677.5	0.33333	0.82586	0.97368	0.83231	0.61437
	678	0.32407	0.81135	0.96842	0.84088	0.62275
	678.5	0.31481	0.79815	0.96316	0.84823	0.62994
	679	0.30556	0.78628	0.95789	0.85679	0.63713
	679.5	0.2963	0.77309	0.95263	0.86536	0.64431
	680	0.28889	0.75989	0.94561	0.87271	0.6515
	680.5	0.27963	0.7467	0.94035	0.88127	0.65988
	681	0.27222	0.73351	0.93333	0.88862	0.66826
	681.5	0.26481	0.72032	0.92632	0.89596	0.67545
	682	0.25926	0.70844	0.9193	0.90453	0.68383
	682.5	0.25185	0.69525	0.91053	0.91187	0.69222
	683	0.24444	0.68074	0.90351	0.92044	0.7006
	683.5	0.23704	0.66887	0.89474	0.92778	0.70898
	684	0.23148	0.65699	0.88421	0.9339	0.71737
	684.5	0.22593	0.64512	0.87544	0.94125	0.72695
	685	0.21852	0.63325	0.86491	0.94737	0.73533
	685.5	0.21296	0.62137	0.85263	0.95349	0.74371
	686	0.20741	0.6095	0.84211	0.95961	0.75329
	686.5	0.2037	0.60026	0.82982	0.96573	0.76168
	687	0.19815	0.58971	0.8193	0.97062	0.77126
	687.5	0.19259	0.57916	0.80702	0.97552	0.77964
	688	0.18889	0.56992	0.79474	0.98042	0.79042
	688.5	0.18333	0.56069	0.78246	0.98531	0.7988
	689	0.17963	0.55145	0.76842	0.98898	0.80838
	689.5	0.17407	0.54222	0.75439	0.99143	0.81677
	690	0.17037	0.5343	0.74035	0.99388	0.82635
	690.5	0.16481	0.52507	0.72632	0.99755	0.83593
	691	0.16111	0.51715	0.71228	0.99878	0.84551
	691.5	0.15741	0.51055	0.69825	0.99878	0.85509
	692	0.15185	0.50132	0.68421	0.99878	0.86347
	692.5	0.14815	0.49472	0.67018	1	0.87186
	693	0.14444	0.48813	0.65439	0.99878	0.88144
	693.5	0.14074	0.48021	0.64035	0.99878	0.88982
	694	0.13704	0.4723	0.62632	0.99633	0.8982
	694.5	0.13333	0.4657	0.61053	0.99388	0.90659
	695	0.12963	0.4591	0.59474	0.99021	0.91497
	695.5	0.12593	0.45251	0.5807	0.98776	0.92335
	696	0.12222	0.44723	0.56667	0.98286	0.93054
	696.5	0.12037	0.43931	0.55263	0.97797	0.93772
	697	0.11667	0.43272	0.5386	0.97307	0.94491
	697.5	0.11296	0.42744	0.52456	0.96695	0.9521
	698	0.10926	0.41953	0.51053	0.96083	0.95808
	698.5	0.10741	0.41293	0.49649	0.95226	0.96407
	699	0.1037	0.40765	0.48246	0.94492	0.97006
	699.5	0.10185	0.40106	0.46842	0.93513	0.97485
	700	0.09815	0.39446	0.45439	0.92534	0.98084
	700.5	0.0963	0.38786	0.44211	0.91554	0.98443
	701	0.09259	0.37995	0.42807	0.90453	0.98802
	701.5	0.08889	0.37203	0.41579	0.89351	0.99281
	702	0.08704	0.36544	0.40175	0.88127	0.99521
	702.5	0.08519	0.35884	0.38947	0.86903	0.9976
	703	0.08333	0.35092	0.37719	0.85557	1
	703.5	0.08148	0.34433	0.36316	0.84333	1
	704	0.07778	0.33641	0.35088	0.82864	1
	704.5	0.07407	0.3285	0.3386	0.81395	1
	705	0.07222	0.32058	0.32807	0.79927	0.9988
	705.5	0.07037	0.31398	0.31579	0.78335	0.9976
	706	0.06852	0.30475	0.30351	0.76622	0.99521
	706.5	0.06667	0.29683	0.29298	0.75031	0.99162
	707	0.06296	0.28892	0.28421	0.73439	0.98802
	707.5	0.06111	0.28232	0.27368	0.71848	0.98323
	708	0.05926	0.27441	0.26491	0.70257	0.97725
	708.5	0.05741	0.26517	0.25439	0.68421	0.97126
	709	0.05556	0.25726	0.24386	0.66463	0.96287
	709.5	0.05556	0.24934	0.23333	0.64504	0.95449
	710	0.0537	0.24142	0.22456	0.62668	0.94371
	710.5	0.05185	0.23351	0.21579	0.6071	0.93293
	711	0.05	0.22427	0.20526	0.58752	0.92096
	711.5	0.04815	0.21636	0.19825	0.56671	0.90778
	712	0.0463	0.20844	0.18947	0.54712	0.89341
	712.5	0.0463	0.20053	0.1807	0.52754	0.87904
	713	0.04444	0.19393	0.17368	0.50796	0.86347
	713.5	0.04259	0.18602	0.16667	0.4896	0.84671
	714	0.04074	0.1781	0.15965	0.47001	0.82874
	714.5	0.03889	0.17018	0.15263	0.45043	0.81078
	715	0.03889	0.16227	0.14561	0.43207	0.79162
	715.5	0.03704	0.15567	0.1386	0.41371	0.77126
	716	0.03704	0.1504	0.13333	0.39535	0.7497
	716.5	0.03519	0.14248	0.12807	0.37699	0.72934
	717	0.03333	0.13588	0.12281	0.36108	0.70898
	717.5	0.03333	0.13061	0.11754	0.34517	0.68743
	718	0.03148	0.12533	0.11404	0.32925	0.66707
	718.5	0.03148	0.12005	0.10877	0.31457	0.64431
	719	0.03148	0.11478	0.10526	0.29988	0.62156
	719.5	0.03148	0.10818	0.10175	0.28519	0.6
	720	0.02963	0.1029	0.09649	0.2705	0.57844
	720.5	0.02778	0.09894	0.09298	0.25826	0.55569
	721	0.02778	0.09499	0.08947	0.2448	0.53413
	721.5	0.02778	0.09103	0.08596	0.23256	0.51257
	722	0.02778	0.08575	0.08246	0.22154	0.49102
	722.5	0.02778	0.08179	0.07895	0.21053	0.46826
	723	0.02593	0.07916	0.07719	0.19951	0.4479
	723.5	0.02593	0.0752	0.07544	0.18972	0.42994
	724	0.02593	0.07256	0.07193	0.17993	0.40958
	724.5	0.02407	0.0686	0.06842	0.17013	0.39042
	725	0.02407	0.06596	0.06667	0.16157	0.37246
	725.5	0.02407	0.06332	0.06491	0.153	0.35329
	726	0.02407	0.06069	0.06316	0.14565	0.33653
	726.5	0.02407	0.05805	0.0614	0.13831	0.32096
	727	0.02222	0.05541	0.05789	0.13219	0.30539
	727.5	0.02222	0.05277	0.05614	0.12485	0.28982
	728	0.02222	0.05145	0.05439	0.11873	0.27545
	728.5	0.02037	0.04881	0.05263	0.11261	0.26108
	729	0.02222	0.04749	0.05263	0.10771	0.2479
	729.5	0.02222	0.04485	0.05263	0.10282	0.23593
	730	0.02037	0.04485	0.05088	0.09914	0.22395
	730.5	0.02037	0.04354	0.04912	0.09425	0.21198
	731	0.02037	0.0409	0.04737	0.09058	0.2012
	731.5	0.02037	0.03958	0.04737	0.08568	0.19042
	732	0.02037	0.03826	0.04561	0.08201	0.17964
	732.5	0.02037	0.03694	0.04561	0.07834	0.17006
	733	0.01852	0.03562	0.04386	0.07466	0.16048
	733.5	0.01852	0.0343	0.04211	0.07222	0.1521
	734	0.01852	0.0343	0.04211	0.06977	0.14491
	734.5	0.02037	0.0343	0.04211	0.06732	0.13772
	735	0.02037	0.03298	0.04035	0.06487	0.13054
	735.5	0.02037	0.03034	0.04035	0.06242	0.12216
	736	0.01852	0.03034	0.04035	0.05998	0.11497
	736.5	0.01852	0.03034	0.0386	0.05753	0.11018
	737	0.01852	0.02902	0.03684	0.05508	0.10419
	737.5	0.01852	0.0277	0.03684	0.05263	0.0982
	738	0.01852	0.02639	0.03684	0.05141	0.09341
	738.5	0.01852	0.02639	0.03509	0.04896	0.08862
	739	0.01852	0.02639	0.03509	0.04774	0.08383
	739.5	0.01852	0.02507	0.03509	0.04529	0.08024
	740	0.01667	0.02507	0.03509	0.04406	0.07545
	740.5	0.01667	0.02507	0.03509	0.04284	0.07186
	741	0.01667	0.02375	0.03333	0.04162	0.06826
	741.5	0.01667	0.02375	0.03333	0.04039	0.06467
	742	0.01852	0.02243	0.03158	0.03917	0.06108
	742.5	0.01852	0.02243	0.03158	0.03794	0.05749
	743	0.01667	0.02243	0.03158	0.03672	0.05509
	743.5	0.01667	0.02111	0.03158	0.0355	0.05269
	744	0.01667	0.02111	0.03158	0.03427	0.0491
	744.5	0.01667	0.02111	0.02982	0.03305	0.04671
	745	0.01667	0.02111	0.02982	0.03182	0.04431
	745.5	0.01667	0.02111	0.02982	0.03182	0.04192
	746	0.01667	0.01979	0.02982	0.0306	0.03952
	746.5	0.01667	0.01979	0.02982	0.0306	0.03832
	747	0.01667	0.01979	0.02982	0.02938	0.03713
	747.5	0.01852	0.01979	0.02982	0.02938	0.03593
	748	0.01852	0.01979	0.02982	0.02815	0.03473
	748.5	0.01667	0.01979	0.02982	0.02815	0.03234
	749	0.01667	0.01979	0.02807	0.02693	0.03114
	749.5	0.01667	0.01847	0.02807	0.02693	0.02994
	750	0.01667	0.01847	0.02807	0.0257	0.02874
	750.5	0.01667	0.01715	0.02807	0.02448	0.02754
	751	0.01667	0.01715	0.02807	0.02448	0.02635
	751.5	0.01667	0.01847	0.02807	0.02448	0.02515
	752	0.01667	0.01847	0.02807	0.02448	0.02395
	752.5	0.01667	0.01847	0.02807	0.02448	0.02395
	753	0.01667	0.01847	0.02807	0.02326	0.02275
	753.5	0.01667	0.01715	0.02632	0.02326	0.02156
	754	0.01667	0.01715	0.02632	0.02203	0.02156
	754.5	0.01667	0.01715	0.02807	0.02203	0.02036
	755	0.01667	0.01715	0.02632	0.02203	0.02036
	755.5	0.01667	0.01715	0.02632	0.02203	0.01916
	756	0.01667	0.01715	0.02632	0.02203	0.01916
	756.5	0.01667	0.01715	0.02632	0.02081	0.01796
	757	0.01667	0.01715	0.02632	0.02081	0.01796
	757.5	0.01667	0.01583	0.02632	0.02081	0.01677
	758	0.01667	0.01583	0.02456	0.01958	0.01557
	758.5	0.01667	0.01583	0.02456	0.01958	0.01557
	759	0.01667	0.01583	0.02456	0.01958	0.01557
	759.5	0.01667	0.01583	0.02456	0.01958	0.01557
	760	0.01481	0.01451	0.02456	0.01836	0.01437
	760.5	0.01481	0.01583	0.02456	0.01836	0.01437
	761	0.01667	0.01583	0.02456	0.01836	0.01437
	761.5	0.01667	0.01583	0.02456	0.01836	0.01437
	762	0.01481	0.01583	0.02456	0.01836	0.01437
	762.5	0.01481	0.01583	0.02281	0.01836	0.01317
	763	0.01481	0.01451	0.02281	0.01836	0.01317
	763.5	0.01481	0.01451	0.02456	0.01836	0.01198
	764	0.01667	0.01583	0.02456	0.01836	0.01198
	764.5	0.01667	0.01583	0.02456	0.01836	0.01198
	765	0.01667	0.01583	0.02456	0.01836	0.01317
	765.5	0.01667	0.01583	0.02281	0.01836	0.01198
	766	0.01481	0.01451	0.02281	0.01714	0.01198
	766.5	0.01481	0.01451	0.02281	0.01714	0.01078
	767	0.01481	0.01451	0.02105	0.01591	0.01078
	767.5	0.01481	0.01583	0.02281	0.01714	0.01078
	768	0.01667	0.01583	0.02281	0.01714	0.01078
	768.5	0.01667	0.01451	0.02281	0.01714	0.01078
	769	0.01667	0.01451	0.02105	0.01714	0.01078
	769.5	0.01667	0.01451	0.02105	0.01714	0.01078
	770	0.01481	0.01451	0.02281	0.01591	0.01078
	770.5	0.01481	0.01583	0.02281	0.01591	0.01078
	771	0.01667	0.01451	0.02105	0.01591	0.01078
	771.5	0.01481	0.01451	0.02105	0.01591	0.01078
	772	0.01481	0.01451	0.02105	0.01591	0.01078
	772.5	0.01481	0.01451	0.02105	0.01591	0.01078
	773	0.01481	0.01451	0.02105	0.01591	0.00958
	773.5	0.01481	0.01451	0.02105	0.01591	0.00958
	774	0.01481	0.01451	0.02105	0.01591	0.00958
	774.5	0.01481	0.01451	0.02105	0.01591	0.00958
	775	0.01481	0.01319	0.02105	0.01591	0.00958
	775.5	0.01481	0.01319	0.02105	0.01591	0.00958
	776	0.01481	0.01319	0.02105	0.01469	0.00838
	776.5	0.01481	0.01451	0.02105	0.01469	0.00838
	777	0.01481	0.01451	0.02105	0.01469	0.00958
	777.5	0.01481	0.01451	0.02281	0.01591	0.00958
	778	0.01667	0.01451	0.02281	0.01591	0.00958
	778.5	0.01481	0.01451	0.02105	0.01591	0.00958
	779	0.01481	0.01451	0.02105	0.01469	0.00958
	779.5	0.01667	0.01451	0.0193	0.01469	0.00838
	780	0.01667	0.01451	0.0193	0.01469	0.00838
	780.5	0.01667	0.01451	0.0193	0.01469	0.00958
	781	0.01667	0.01451	0.0193	0.01469	0.00838
	781.5	0.01667	0.01451	0.0193	0.01469	0.00838
	782	0.01667	0.01451	0.02105	0.01469	0.00838
	782.5	0.01667	0.01451	0.0193	0.01469	0.00838
	783	0.01667	0.01451	0.02105	0.01469	0.00958
	783.5	0.01667	0.01451	0.02105	0.01469	0.00838
	784	0.01667	0.01451	0.02105	0.01469	0.00838
	784.5	0.01667	0.01319	0.0193	0.01469	0.00838
	785	0.01481	0.01319	0.02105	0.01469	0.00838
	785.5	0.01481	0.01319	0.0193	0.01469	0.00838
	786	0.01667	0.01319	0.0193	0.01469	0.00958
	786.5	0.01667	0.01451	0.0193	0.01469	0.00838
	787	0.01667	0.01451	0.0193	0.01346	0.00838
	787.5	0.01481	0.01451	0.0193	0.01346	0.00838
	788	0.01481	0.01319	0.0193	0.01346	0.00838
	788.5	0.01296	0.01319	0.01754	0.01346	0.00838
	789	0.01296	0.01319	0.01754	0.01346	0.00838
	789.5	0.01481	0.01319	0.01754	0.01346	0.00838
	790	0.01481	0.01319	0.0193	0.01469	0.00838
	790.5	0.01667	0.01319	0.0193	0.01469	0.00838
	791	0.01481	0.01451	0.0193	0.01469	0.00838
	791.5	0.01481	0.01451	0.0193	0.01469	0.00838
	792	0.01481	0.01451	0.0193	0.01469	0.00838
	792.5	0.01481	0.01451	0.0193	0.01469	0.00958
	793	0.01667	0.01451	0.0193	0.01346	0.00838
	793.5	0.01667	0.01451	0.0193	0.01469	0.00719
	794	0.01667	0.01451	0.0193	0.01469	0.00719
	794.5	0.01667	0.01451	0.0193	0.01469	0.00719
	795	0.01667	0.01451	0.0193	0.01469	0.00838
	795.5	0.01481	0.01451	0.0193	0.01469	0.00838
	796	0.01481	0.01319	0.0193	0.01469	0.00838
	796.5	0.01667	0.01451	0.0193	0.01469	0.00838
	797	0.01667	0.01319	0.01754	0.01346	0.00719
	797.5	0.01481	0.01319	0.01754	0.01346	0.00719
	798	0.01481	0.01319	0.01754	0.01346	0.00719
	798.5	0.01481	0.01319	0.01754	0.01469	0.00719
	799	0.01481	0.01319	0.01754	0.01469	0.00719
	799.5	0.01481	0.01319	0.01754	0.01346	0.00719
	800	0.01481	0.01319	0.01754	0.01346	0.00719

## Sheet: Figure 1b
Figure 1b
		iRFP670	iRFP682	iRFP702	iRFP713	iRFP720
	620	0.02129	0.01572	0.01174	0.00579	0.0104
	621	0.02351	0.01573	0.01244	0.00554	0.01039
	622	0.0247	0.01571	0.01229	0.0056	0.01002
	623	0.02736	0.01614	0.01326	0.00539	0.00979
	624	0.0304	0.01665	0.01419	0.00533	0.01034
	625	0.03361	0.01733	0.01504	0.00537	0.01022
	626	0.0387	0.01814	0.01656	0.00546	0.01022
	627	0.04287	0.0193	0.01766	0.00572	0.01052
	628	0.04806	0.01993	0.01918	0.00552	0.01027
	629	0.05395	0.02109	0.02007	0.0056	0.01037
	630	0.06129	0.02258	0.0224	0.00567	0.01033
	631	0.0685	0.0241	0.02428	0.00556	0.01072
	632	0.07601	0.02557	0.02595	0.00576	0.01082
	633	0.08646	0.02736	0.02841	0.00575	0.0107
	634	0.0955	0.02931	0.03078	0.00574	0.01059
	635	0.10778	0.03221	0.03426	0.0059	0.01067
	636	0.12085	0.03484	0.03675	0.00588	0.01084
	637	0.13363	0.0378	0.03973	0.00602	0.01097
	638	0.14856	0.04097	0.04365	0.00596	0.01078
	639	0.16489	0.04495	0.04733	0.0061	0.01092
	640	0.18328	0.04921	0.05188	0.00618	0.01115
	641	0.19997	0.05332	0.05556	0.00618	0.01106
	642	0.22268	0.0595	0.06093	0.00649	0.01091
	643	0.24692	0.06512	0.06622	0.00654	0.01133
	644	0.27198	0.07297	0.07283	0.00675	0.01143
	645	0.30062	0.0805	0.0797	0.00694	0.0113
	646	0.32308	0.08809	0.08484	0.00726	0.01168
	647	0.35272	0.0978	0.09172	0.00724	0.01187
	648	0.38294	0.10853	0.09835	0.00764	0.01179
	649	0.41332	0.11888	0.10533	0.00781	0.01195
	650	0.44882	0.13313	0.11427	0.00822	0.01251
	651	0.47606	0.14445	0.12126	0.00841	0.01262
	652	0.51277	0.16206	0.12968	0.009	0.01297
	653	0.54637	0.1771	0.13712	0.00938	0.01324
	654	0.58654	0.19775	0.14728	0.0098	0.0137
	655	0.61902	0.21696	0.15562	0.01045	0.0141
	656	0.65309	0.23693	0.16416	0.01114	0.01445
	657	0.68853	0.26117	0.1735	0.01184	0.01486
	658	0.71634	0.28337	0.18133	0.01244	0.01556
	659	0.74885	0.31161	0.18957	0.01361	0.01616
	660	0.77869	0.33892	0.19945	0.01463	0.01672
	661	0.80755	0.3669	0.20789	0.01547	0.01714
	662	0.83118	0.39726	0.21711	0.01689	0.0182
	663	0.85393	0.42679	0.22463	0.01827	0.01881
	664	0.87994	0.46342	0.23414	0.01998	0.01979
	665	0.89585	0.49488	0.24138	0.0214	0.02058
	666	0.92164	0.53577	0.25184	0.02315	0.02195
	667	0.94506	0.57354	0.26327	0.02544	0.02277
	668	0.95504	0.60528	0.27204	0.0273	0.02388
	669	0.95983	0.63731	0.28306	0.03025	0.02497
	670	0.97524	0.67025	0.28922	0.03203	0.02667
	671	0.97858	0.70756	0.30115	0.03564	0.0278
	672	0.98408	0.73961	0.31244	0.03861	0.02984
	673	0.99087	0.77237	0.32671	0.04201	0.03141
	674	0.99325	0.80747	0.33977	0.04663	0.03304
	675	0.9903	0.83258	0.35189	0.05054	0.03476
	676	0.99266	0.86488	0.3681	0.05619	0.03696
	677	1	0.89317	0.3905	0.06131	0.03924
	678	0.99012	0.92084	0.40907	0.06827	0.04209
	679	0.98306	0.93713	0.42477	0.07417	0.04397
	680	0.93516	0.91916	0.42538	0.07799	0.04605
	681	0.94244	0.94823	0.45313	0.08753	0.04986
	682	0.93254	0.95962	0.47187	0.09458	0.0538
	683	0.92158	0.96879	0.49452	0.10493	0.05747
	684	0.91553	0.97753	0.51743	0.11408	0.0618
	685	0.90489	0.98924	0.54617	0.12673	0.06591
	686	0.89794	0.9942	0.57381	0.1384	0.07175
	687	0.89111	0.99736	0.59943	0.15161	0.07814
	688	0.88109	1	0.63381	0.16698	0.08291
	689	0.87272	0.99802	0.66668	0.18146	0.09005
	690	0.85834	0.98869	0.68852	0.20065	0.09802
	691	0.8461	0.98291	0.71607	0.21829	0.10475
	692	0.83175	0.96905	0.73486	0.2362	0.11336
	693	0.81781	0.95699	0.7583	0.25818	0.12119
	694	0.80863	0.94867	0.78526	0.28079	0.13192
	695	0.8033	0.94067	0.81526	0.30786	0.14525
	696	0.79645	0.93599	0.83992	0.3326	0.15676
	697	0.78582	0.92376	0.86719	0.36359	0.17301
	698	0.7733	0.91013	0.88284	0.39137	0.18608
	699	0.76358	0.89691	0.8973	0.42031	0.19951
	700	0.75116	0.88596	0.9176	0.4539	0.21961
	701	0.74573	0.87571	0.93594	0.4855	0.23802
	702	0.74327	0.86773	0.9524	0.52564	0.26076
	703	0.72771	0.85638	0.96342	0.55633	0.28029
	704	0.71859	0.84394	0.97506	0.59398	0.30807
	705	0.71412	0.83968	0.98527	0.63477	0.33647
	706	0.70747	0.83288	0.99178	0.67028	0.36409
	707	0.698	0.82423	0.99398	0.70884	0.39288
	708	0.69417	0.81646	1	0.74219	0.42591
	709	0.68522	0.80881	0.99651	0.78143	0.46223
	710	0.67531	0.79717	0.98993	0.80655	0.49096
	711	0.66617	0.78319	0.98214	0.84108	0.52867
	712	0.66324	0.78292	0.98128	0.87107	0.56931
	713	0.65638	0.77608	0.97545	0.89652	0.60441
	714	0.64893	0.76799	0.96586	0.92163	0.64481
	715	0.64527	0.76356	0.95505	0.94571	0.68366
	716	0.63563	0.75663	0.94427	0.96172	0.72528
	717	0.62725	0.74358	0.92789	0.97085	0.75145
	718	0.61974	0.73132	0.90893	0.98139	0.78703
	719	0.6173	0.72976	0.89704	0.99781	0.82209
	720	0.61226	0.7237	0.88632	0.9998	0.85828
	721	0.60114	0.71176	0.86886	1	0.88367
	722	0.59931	0.70426	0.85343	0.99795	0.90899
	723	0.59343	0.69756	0.84308	0.9974	0.93349
	724	0.5909	0.69235	0.82539	0.99572	0.95484
	725	0.58395	0.68178	0.80551	0.97708	0.97029
	726	0.5789	0.67548	0.79111	0.96261	0.98216
	727	0.57833	0.66632	0.7804	0.95626	0.99259
	728	0.57247	0.65976	0.76218	0.9372	1
	729	0.56493	0.65166	0.74654	0.92159	0.99932
	730	0.56157	0.64398	0.73385	0.90544	0.99692
	731	0.55509	0.63435	0.71889	0.88238	0.98826
	732	0.54698	0.62519	0.70158	0.85931	0.97692
	733	0.54238	0.61896	0.69021	0.84307	0.97381
	734	0.53604	0.61642	0.67712	0.82418	0.96051
	735	0.53407	0.61098	0.66429	0.79707	0.94076
	736	0.52752	0.60598	0.65177	0.78092	0.93161
	737	0.52587	0.60139	0.64354	0.7627	0.91225
	738	0.52004	0.59787	0.63425	0.74916	0.90323
	739	0.50922	0.58899	0.61616	0.72022	0.87011
	740	0.50042	0.57769	0.60043	0.70041	0.84368
	741	0.497	0.57371	0.59234	0.68356	0.82694
	742	0.4885	0.57201	0.5807	0.66606	0.80419
	743	0.48245	0.56476	0.57359	0.65007	0.78599
	744	0.47462	0.56134	0.56125	0.63124	0.76174
	745	0.46384	0.55227	0.55207	0.61434	0.74158
	746	0.45929	0.54856	0.54162	0.59936	0.72292
	747	0.45721	0.54735	0.53535	0.58816	0.70808
	748	0.4469	0.5411	0.52906	0.57397	0.69274
	749	0.43866	0.53868	0.51765	0.56101	0.67511
	750	0.43045	0.53336	0.5107	0.55019	0.65711
	751	0.42027	0.52436	0.50038	0.53494	0.64114
	752	0.41468	0.52029	0.49391	0.52626	0.62764
	753	0.40886	0.51514	0.49031	0.51564	0.61362
	754	0.40032	0.50901	0.4831	0.50355	0.59865
	755	0.38823	0.49804	0.47328	0.48939	0.58105
	756	0.38042	0.49288	0.46872	0.4804	0.56609
	757	0.37511	0.48708	0.46286	0.47523	0.55648
	758	0.36571	0.4807	0.45778	0.46441	0.5415
	759	0.36051	0.47564	0.45468	0.45814	0.53251
	760	0.35311	0.46862	0.44893	0.45158	0.52231
	761	0.34402	0.46102	0.44255	0.44472	0.51116
	762	0.33453	0.45007	0.43504	0.43364	0.49648
	763	0.32533	0.44227	0.42947	0.42682	0.48638
	764	0.31706	0.43308	0.4238	0.41734	0.47556
	765	0.30873	0.42268	0.41845	0.413	0.46568
	766	0.30147	0.41498	0.41413	0.40758	0.45671
	767	0.2943	0.40552	0.41003	0.40358	0.44845
	768	0.28911	0.40079	0.40699	0.40085	0.44388
	769	0.28212	0.39297	0.40495	0.39763	0.43562
	770	0.2754	0.38293	0.39869	0.39369	0.42748
	771	0.26723	0.37345	0.39266	0.39103	0.41951
	772	0.26111	0.36471	0.38977	0.38762	0.41437
	773	0.25427	0.35629	0.38226	0.38266	0.40869
	774	0.24664	0.34559	0.37829	0.38149	0.40036
	775	0.24175	0.33944	0.37497	0.37804	0.39785
	776	0.23477	0.32965	0.36895	0.37468	0.39267
	777	0.22886	0.319	0.36253	0.37032	0.38626
	778	0.22333	0.31022	0.3585	0.368	0.3832
	779	0.2199	0.30398	0.35347	0.36624	0.38006
	780	0.2118	0.29444	0.34719	0.36445	0.37762
	781	0.20879	0.28825	0.34305	0.36399	0.3763
	782	0.20428	0.28128	0.33817	0.36336	0.37657
	783	0.1984	0.27303	0.333	0.36086	0.37368
	784	0.193	0.26659	0.32679	0.35816	0.36799
	785	0.18841	0.25911	0.32166	0.35471	0.36706
	786	0.18541	0.25503	0.31805	0.3532	0.36729
	787	0.18078	0.24681	0.31113	0.35048	0.36624
	788	0.17759	0.24145	0.30493	0.34796	0.36477
	789	0.17259	0.23516	0.29939	0.34574	0.36356
	790	0.16935	0.22872	0.29358	0.34356	0.36113
	791	0.16604	0.22393	0.28865	0.33866	0.35809
	792	0.16194	0.2167	0.28259	0.3361	0.35816
	793	0.15913	0.2116	0.27584	0.33258	0.35444
	794	0.1543	0.2057	0.26811	0.32778	0.3546
	795	0.15132	0.20113	0.26278	0.32438	0.34878
	796	0.14746	0.19607	0.25765	0.31993	0.3467
	797	0.14571	0.19264	0.25233	0.31896	0.34539
	798	0.14294	0.18836	0.24782	0.31312	0.34433
	799	0.13898	0.18363	0.24097	0.30933	0.34063
	800	0.13636	0.1788	0.23524	0.30235	0.33973
	801	0.13351	0.17433	0.227	0.29775	0.33409
	802	0.13018	0.17084	0.22266	0.29231	0.3313
	803	0.12768	0.16669	0.21767	0.28623	0.32634
	804	0.12487	0.16323	0.21124	0.28091	0.32421
	805	0.12267	0.15919	0.20586	0.27491	0.31796
	806	0.11996	0.15702	0.20193	0.26903	0.31509
	807	0.11871	0.15365	0.19742	0.26453	0.31236
	808	0.11671	0.1505	0.19161	0.25995	0.30762
	809	0.11431	0.1467	0.18677	0.25292	0.30236
	810	0.11195	0.14355	0.18221	0.24646	0.29588
	811	0.10972	0.14039	0.17726	0.24188	0.29175
	812	0.10748	0.13778	0.173	0.23465	0.28405
	813	0.10598	0.13539	0.16997	0.23028	0.28176
	814	0.10394	0.13278	0.16512	0.22365	0.27547
	815	0.10201	0.13022	0.16071	0.21801	0.27147
	816	0.1008	0.12846	0.15775	0.21171	0.26435
	817	0.09875	0.12542	0.15286	0.20573	0.25752
	818	0.09595	0.12209	0.14861	0.19957	0.25118
	819	0.09486	0.11953	0.1453	0.19313	0.24455
	820	0.09281	0.11833	0.14219	0.18926	0.24037
	821	0.09101	0.11539	0.1379	0.18307	0.23263
	822	0.08982	0.11366	0.13454	0.1788	0.22599
	823	0.08796	0.11141	0.13141	0.17271	0.22313
	824	0.08682	0.10884	0.12846	0.1675	0.21408
	825	0.08476	0.10656	0.12528	0.16362	0.20776
	826	0.08306	0.10498	0.1227	0.15754	0.20308
	827	0.08188	0.10353	0.11921	0.15336	0.19759
	828	0.0804	0.10193	0.11639	0.14916	0.19154
	829	0.08018	0.10036	0.11482	0.14491	0.18664
	830	0.07741	0.09854	0.11279	0.14126	0.18189
	831	0.07633	0.09679	0.10907	0.13733	0.17535
	832	0.07464	0.09466	0.10623	0.13287	0.16955
	833	0.07332	0.09321	0.10441	0.13047	0.16445
	834	0.07191	0.0922	0.10216	0.12613	0.16112
	835	0.07058	0.08977	0.09944	0.12196	0.15416
	836	0.06928	0.08859	0.09733	0.11901	0.15091
	837	0.06817	0.08729	0.09589	0.116	0.14721
	838	0.06672	0.08583	0.09322	0.11266	0.1424
	839	0.06577	0.08446	0.09146	0.11072	0.13743
	840	0.06426	0.08324	0.0894	0.10745	0.13373
	841	0.06269	0.08164	0.08768	0.10526	0.13042
	842	0.06229	0.0809	0.08596	0.1026	0.12731
	843	0.06053	0.07993	0.08447	0.10003	0.12336
	844	0.05957	0.07808	0.08263	0.09803	0.12043
	845	0.05867	0.07717	0.08108	0.09568	0.11934
	846	0.05777	0.0758	0.07951	0.09375	0.11542
	847	0.05629	0.0748	0.0775	0.09111	0.11183
	848	0.05514	0.07369	0.07625	0.08879	0.10936
	849	0.05381	0.07249	0.07451	0.08702	0.10765
	850	0.05298	0.07186	0.07348	0.08637	0.1045
	851	0.05175	0.07058	0.07194	0.08377	0.10178
	852	0.05067	0.06918	0.07088	0.08242	0.09932
	853	0.05021	0.06811	0.06992	0.07997	0.09764
	854	0.04855	0.06739	0.06787	0.0787	0.09543
	855	0.04776	0.06599	0.06703	0.07749	0.0924
	856	0.04698	0.06468	0.06606	0.07515	0.09053
	857	0.04582	0.0638	0.0644	0.07389	0.08911
	858	0.04514	0.06359	0.06368	0.07246	0.08663
	859	0.04416	0.0623	0.06265	0.07099	0.08492
	860	0.04318	0.06083	0.06123	0.06979	0.08333
	861	0.04221	0.0604	0.06029	0.06837	0.08118
	862	0.04132	0.05907	0.05974	0.06773	0.07999
	863	0.04058	0.05844	0.05849	0.06641	0.079
	864	0.03957	0.05757	0.05742	0.06593	0.07609
	865	0.0388	0.05636	0.05614	0.06366	0.07493
	866	0.03767	0.0554	0.0551	0.06266	0.07316
	867	0.03707	0.05421	0.05462	0.0616	0.07227
	868	0.03662	0.05356	0.05397	0.06145	0.07163
	869	0.03582	0.05291	0.05299	0.06029	0.07021
	870	0.03482	0.05175	0.05202	0.05885	0.069
	871	0.03393	0.05121	0.05123	0.05824	0.06782
	872	0.03352	0.04993	0.04985	0.05731	0.06655
	873	0.03299	0.04902	0.04918	0.05636	0.06496
	874	0.03261	0.04839	0.04842	0.05562	0.06444
	875	0.03181	0.04763	0.04774	0.05504	0.06312
	876	0.03106	0.04678	0.047	0.05446	0.06208
	877	0.0303	0.04629	0.04635	0.05331	0.06164
	878	0.02964	0.04538	0.04582	0.05257	0.06065
	879	0.02912	0.04433	0.0453	0.05234	0.05974
	880	0.02844	0.04388	0.04465	0.05115	0.05883
	881	0.02785	0.04301	0.04386	0.0503	0.05799
	882	0.02748	0.04214	0.04297	0.05013	0.05716
	883	0.02697	0.0417	0.04183	0.04944	0.05643
	884	0.02685	0.04075	0.04168	0.04877	0.05584
	885	0.02583	0.04018	0.04104	0.04843	0.05483
	886	0.02533	0.03946	0.04003	0.04735	0.05448
	887	0.02501	0.039	0.03911	0.04734	0.05385
	888	0.02431	0.03811	0.03864	0.04694	0.05285
	889	0.02404	0.03776	0.03822	0.04596	0.05209
	890	0.02353	0.03692	0.0373	0.04548	0.05108
	891	0.02303	0.03638	0.03665	0.04472	0.05124
	892	0.02274	0.03603	0.03639	0.04427	0.05041
	893	0.0223	0.03539	0.03565	0.0437	0.0503
	894	0.02185	0.03479	0.03479	0.04292	0.04939
	895	0.02159	0.0343	0.03428	0.04251	0.04863
	896	0.02106	0.03386	0.03372	0.04227	0.04858
	897	0.02083	0.03333	0.03328	0.04173	0.04794
	898	0.02036	0.03259	0.03255	0.04113	0.04735
	899	0.02005	0.03215	0.03184	0.04045	0.04652
	900	0.01945	0.03153	0.03131	0.03984	0.0455
	901	0.01912	0.03091	0.03059	0.03898	0.04486
	902	0.01863	0.03045	0.02973	0.03837	0.04411
	903	0.01832	0.02984	0.02891	0.03775	0.04362
	904	0.01784	0.02936	0.02836	0.03711	0.0436
	905	0.01776	0.02902	0.02758	0.03639	0.04264
	906	0.0172	0.02852	0.02697	0.03591	0.04219
	907	0.01683	0.02809	0.02642	0.03526	0.04175
	908	0.01648	0.02758	0.02583	0.03453	0.04118
	909	0.01615	0.02724	0.02513	0.03412	0.04071
	910	0.01585	0.02673	0.02481	0.0334	0.03982
	911	0.01546	0.02642	0.02439	0.03278	0.03948
	912	0.01517	0.02591	0.02362	0.03226	0.03877
	913	0.01494	0.02544	0.02316	0.03166	0.03831
	914	0.01476	0.02521	0.02278	0.03132	0.03791
	915	0.01448	0.02491	0.02207	0.0305	0.03705
	916	0.01411	0.02449	0.02165	0.03004	0.03679
	917	0.01383	0.02428	0.02126	0.02966	0.0362
	918	0.01367	0.02394	0.02065	0.02895	0.03549
	919	0.01346	0.02354	0.02021	0.02871	0.03506
	920	0.01306	0.02328	0.01983	0.02802	0.03442
	921	0.0128	0.02281	0.01923	0.02736	0.03387
	922	0.01264	0.02262	0.01888	0.02686	0.03332
	923	0.01253	0.02232	0.0185	0.02648	0.03301
	924	0.01216	0.02195	0.01807	0.02598	0.03246
	925	0.01197	0.02176	0.01764	0.02539	0.03173
	926	0.0118	0.02144	0.01718	0.0249	0.0312
	927	0.01154	0.02126	0.01681	0.02446	0.03093
	928	0.01132	0.02102	0.01636	0.02392	0.03044
	929	0.01122	0.02059	0.01608	0.02346	0.02966
	930	0.01099	0.02046	0.01564	0.023	0.02929
	931	0.01073	0.02023	0.01541	0.0227	0.02876
	932	0.01056	0.02002	0.01498	0.02212	0.02833
	933	0.01034	0.01961	0.01468	0.02161	0.02766
	934	0.01008	0.01939	0.01439	0.0213	0.02728
	935	0.01001	0.01926	0.014	0.02077	0.02676
	936	0.00986	0.01904	0.01374	0.02045	0.02622
	937	0.00963	0.01878	0.01333	0.01999	0.02596
	938	0.00944	0.01858	0.01298	0.01954	0.02536
	939	0.0093	0.01829	0.01266	0.01906	0.02482
	940	0.00907	0.01804	0.01239	0.01859	0.02447
	941	0.00896	0.01783	0.01213	0.01835	0.0239
	942	0.00874	0.0177	0.01188	0.01795	0.02346
	943	0.00862	0.01748	0.01161	0.01762	0.02303
	944	0.00848	0.01736	0.01132	0.01723	0.02267
	945	0.00833	0.0171	0.01102	0.01681	0.02228
	946	0.00811	0.01684	0.01061	0.01637	0.02167
	947	0.00799	0.01675	0.01043	0.01606	0.02127
	948	0.00784	0.01653	0.0101	0.01558	0.02088
	949	0.00766	0.01632	0.00988	0.0153	0.02051
	950	0.0075	0.01611	0.00962	0.01487	0.02008
	951	0.00747	0.01593	0.00944	0.0147	0.01966
	952	0.00731	0.01579	0.00928	0.01446	0.01929
	953	0.00717	0.01561	0.00907	0.01414	0.01882
	954	0.00702	0.01546	0.00882	0.01379	0.01856
	955	0.00686	0.01533	0.00849	0.01359	0.01813
	956	0.00671	0.0151	0.00844	0.01334	0.0178
	957	0.00663	0.01496	0.00813	0.01307	0.01772
	958	0.00649	0.01488	0.00797	0.01272	0.01721
	959	0.00641	0.01473	0.00785	0.01267	0.01682
	960	0.00629	0.01469	0.00767	0.01227	0.01665
	961	0.0062	0.0145	0.00747	0.01213	0.01633
	962	0.00617	0.01434	0.00739	0.01194	0.01616
	963	0.00599	0.01426	0.00726	0.01179	0.01587
	964	0.00596	0.01415	0.00708	0.01157	0.01565
	965	0.00594	0.01406	0.00692	0.01138	0.01544
	966	0.0058	0.01395	0.00686	0.01124	0.01529
	967	0.0058	0.01387	0.00674	0.01112	0.01509
	968	0.00566	0.01383	0.00662	0.011	0.01491
	969	0.00556	0.01372	0.00657	0.01079	0.01476
	970	0.00552	0.01364	0.00642	0.01064	0.01464
	971	0.00547	0.01354	0.0063	0.01057	0.01454
	972	0.00539	0.01348	0.00621	0.01043	0.01431
	973	0.0053	0.01339	0.00611	0.01023	0.01407
	974	0.00521	0.01329	0.00597	0.01007	0.01394
	975	0.00513	0.01323	0.00585	0.00992	0.01375
	976	0.00509	0.01317	0.00577	0.0098	0.01353
	977	0.00497	0.01302	0.00561	0.00974	0.0133
	978	0.0049	0.0129	0.0056	0.00958	0.01321
	979	0.00489	0.01286	0.00548	0.00949	0.01298
	980	0.00485	0.01281	0.00539	0.00946	0.01302
	981	0.00474	0.01278	0.00533	0.00938	0.01281
	982	0.00475	0.01272	0.00525	0.00921	0.01284
	983	0.00465	0.01266	0.00524	0.0091	0.01271
	984	0.00461	0.01259	0.00509	0.00907	0.01256
	985	0.00458	0.01255	0.00507	0.00888	0.01238
	986	0.00449	0.01257	0.00497	0.00888	0.01227
	987	0.00448	0.01249	0.00481	0.00884	0.01214
	988	0.00439	0.0124	0.00475	0.00868	0.01217
	989	0.00441	0.01239	0.00488	0.00869	0.01211
	990	0.00437	0.01233	0.00465	0.00861	0.01201
	991	0.00427	0.0123	0.00461	0.00851	0.01196
	992	0.00426	0.01225	0.00456	0.00845	0.01181
	993	0.0042	0.01217	0.00449	0.00839	0.01181
	994	0.00417	0.01219	0.00447	0.00827	0.01177
	995	0.00412	0.01211	0.00435	0.00827	0.01159
	996	0.00407	0.01207	0.00438	0.00814	0.01151
	997	0.00401	0.01205	0.00424	0.00815	0.01142
	998	0.00397	0.01198	0.00427	0.00809	0.0114
	999	0.00394	0.0119	0.00419	0.00802	0.0112
	1000	0.0039	0.01188	0.00414	0.00797	0.01121

## Sheet: Figure 1c
Figure 1c
		iRFP670	iRFP682	iRFP702	iRFP713	iRFP720
	900	0.01945	0.03153	0.03131	0.03984	0.0455
	901	0.01912	0.03091	0.03059	0.03898	0.04486
	902	0.01863	0.03045	0.02973	0.03837	0.04411
	903	0.01832	0.02984	0.02891	0.03775	0.04362
	904	0.01784	0.02936	0.02836	0.03711	0.0436
	905	0.01776	0.02902	0.02758	0.03639	0.04264
	906	0.0172	0.02852	0.02697	0.03591	0.04219
	907	0.01683	0.02809	0.02642	0.03526	0.04175
	908	0.01648	0.02758	0.02583	0.03453	0.04118
	909	0.01615	0.02724	0.02513	0.03412	0.04071
	910	0.01585	0.02673	0.02481	0.0334	0.03982
	911	0.01546	0.02642	0.02439	0.03278	0.03948
	912	0.01517	0.02591	0.02362	0.03226	0.03877
	913	0.01494	0.02544	0.02316	0.03166	0.03831
	914	0.01476	0.02521	0.02278	0.03132	0.03791
	915	0.01448	0.02491	0.02207	0.0305	0.03705
	916	0.01411	0.02449	0.02165	0.03004	0.03679
	917	0.01383	0.02428	0.02126	0.02966	0.0362
	918	0.01367	0.02394	0.02065	0.02895	0.03549
	919	0.01346	0.02354	0.02021	0.02871	0.03506
	920	0.01306	0.02328	0.01983	0.02802	0.03442
	921	0.0128	0.02281	0.01923	0.02736	0.03387
	922	0.01264	0.02262	0.01888	0.02686	0.03332
	923	0.01253	0.02232	0.0185	0.02648	0.03301
	924	0.01216	0.02195	0.01807	0.02598	0.03246
	925	0.01197	0.02176	0.01764	0.02539	0.03173
	926	0.0118	0.02144	0.01718	0.0249	0.0312
	927	0.01154	0.02126	0.01681	0.02446	0.03093
	928	0.01132	0.02102	0.01636	0.02392	0.03044
	929	0.01122	0.02059	0.01608	0.02346	0.02966
	930	0.01099	0.02046	0.01564	0.023	0.02929
	931	0.01073	0.02023	0.01541	0.0227	0.02876
	932	0.01056	0.02002	0.01498	0.02212	0.02833
	933	0.01034	0.01961	0.01468	0.02161	0.02766
	934	0.01008	0.01939	0.01439	0.0213	0.02728
	935	0.01001	0.01926	0.014	0.02077	0.02676
	936	0.00986	0.01904	0.01374	0.02045	0.02622
	937	0.00963	0.01878	0.01333	0.01999	0.02596
	938	0.00944	0.01858	0.01298	0.01954	0.02536
	939	0.0093	0.01829	0.01266	0.01906	0.02482
	940	0.00907	0.01804	0.01239	0.01859	0.02447
	941	0.00896	0.01783	0.01213	0.01835	0.0239
	942	0.00874	0.0177	0.01188	0.01795	0.02346
	943	0.00862	0.01748	0.01161	0.01762	0.02303
	944	0.00848	0.01736	0.01132	0.01723	0.02267
	945	0.00833	0.0171	0.01102	0.01681	0.02228
	946	0.00811	0.01684	0.01061	0.01637	0.02167
	947	0.00799	0.01675	0.01043	0.01606	0.02127
	948	0.00784	0.01653	0.0101	0.01558	0.02088
	949	0.00766	0.01632	0.00988	0.0153	0.02051
	950	0.0075	0.01611	0.00962	0.01487	0.02008
	951	0.00747	0.01593	0.00944	0.0147	0.01966
	952	0.00731	0.01579	0.00928	0.01446	0.01929
	953	0.00717	0.01561	0.00907	0.01414	0.01882
	954	0.00702	0.01546	0.00882	0.01379	0.01856
	955	0.00686	0.01533	0.00849	0.01359	0.01813
	956	0.00671	0.0151	0.00844	0.01334	0.0178
	957	0.00663	0.01496	0.00813	0.01307	0.01772
	958	0.00649	0.01488	0.00797	0.01272	0.01721
	959	0.00641	0.01473	0.00785	0.01267	0.01682
	960	0.00629	0.01469	0.00767	0.01227	0.01665
	961	0.0062	0.0145	0.00747	0.01213	0.01633
	962	0.00617	0.01434	0.00739	0.01194	0.01616
	963	0.00599	0.01426	0.00726	0.01179	0.01587
	964	0.00596	0.01415	0.00708	0.01157	0.01565
	965	0.00594	0.01406	0.00692	0.01138	0.01544
	966	0.0058	0.01395	0.00686	0.01124	0.01529
	967	0.0058	0.01387	0.00674	0.01112	0.01509
	968	0.00566	0.01383	0.00662	0.011	0.01491
	969	0.00556	0.01372	0.00657	0.01079	0.01476
	970	0.00552	0.01364	0.00642	0.01064	0.01464
	971	0.00547	0.01354	0.0063	0.01057	0.01454
	972	0.00539	0.01348	0.00621	0.01043	0.01431
	973	0.0053	0.01339	0.00611	0.01023	0.01407
	974	0.00521	0.01329	0.00597	0.01007	0.01394
	975	0.00513	0.01323	0.00585	0.00992	0.01375
	976	0.00509	0.01317	0.00577	0.0098	0.01353
	977	0.00497	0.01302	0.00561	0.00974	0.0133
	978	0.0049	0.0129	0.0056	0.00958	0.01321
	979	0.00489	0.01286	0.00548	0.00949	0.01298
	980	0.00485	0.01281	0.00539	0.00946	0.01302
	981	0.00474	0.01278	0.00533	0.00938	0.01281
	982	0.00475	0.01272	0.00525	0.00921	0.01284
	983	0.00465	0.01266	0.00524	0.0091	0.01271
	984	0.00461	0.01259	0.00509	0.00907	0.01256
	985	0.00458	0.01255	0.00507	0.00888	0.01238
	986	0.00449	0.01257	0.00497	0.00888	0.01227
	987	0.00448	0.01249	0.00481	0.00884	0.01214
	988	0.00439	0.0124	0.00475	0.00868	0.01217
	989	0.00441	0.01239	0.00488	0.00869	0.01211
	990	0.00437	0.01233	0.00465	0.00861	0.01201
	991	0.00427	0.0123	0.00461	0.00851	0.01196
	992	0.00426	0.01225	0.00456	0.00845	0.01181
	993	0.0042	0.01217	0.00449	0.00839	0.01181
	994	0.00417	0.01219	0.00447	0.00827	0.01177
	995	0.00412	0.01211	0.00435	0.00827	0.01159
	996	0.00407	0.01207	0.00438	0.00814	0.01151
	997	0.00401	0.01205	0.00424	0.00815	0.01142
	998	0.00397	0.01198	0.00427	0.00809	0.0114
	999	0.00394	0.0119	0.00419	0.00802	0.0112
	1000	0.0039	0.01188	0.00414	0.00797	0.01121
	1001	0.00384	0.01185	0.00405	0.00784	0.01115
	1002	0.00379	0.01183	0.004	0.00787	0.01107
	1003	0.00375	0.01178	0.00393	0.00773	0.01101
	1004	0.00371	0.01169	0.0039	0.00766	0.01095
	1005	0.00364	0.01166	0.00385	0.00766	0.01094
	1006	0.00361	0.01163	0.00381	0.00761	0.01085
	1007	0.00357	0.01162	0.00376	0.00754	0.01089
	1008	0.00352	0.01161	0.00371	0.00752	0.0108
	1009	0.00348	0.01151	0.0037	0.00743	0.01066
	1010	0.00343	0.01145	0.00364	0.0074	0.0107
	1011	0.0034	0.01142	0.00359	0.00734	0.01051
	1012	0.00331	0.01143	0.00356	0.00727	0.0105
	1013	0.00328	0.01133	0.00355	0.00721	0.01041
	1014	0.00322	0.01135	0.0035	0.00728	0.01039
	1015	0.00317	0.01125	0.00342	0.00718	0.01036
	1016	0.00314	0.01125	0.00344	0.0072	0.01034
	1017	0.00311	0.01117	0.00332	0.00708	0.01016
	1018	0.00307	0.01113	0.00337	0.00708	0.01027
	1019	0.003	0.01113	0.0033	0.00706	0.01015
	1020	0.00297	0.01104	0.00322	0.00698	0.0101
	1021	0.00292	0.01106	0.00321	0.00697	0.01015
	1022	0.00289	0.01093	0.00316	0.00693	0.00999
	1023	0.00285	0.01092	0.00309	0.00687	0.01001
	1024	0.00281	0.01089	0.00309	0.00686	0.00996
	1025	0.00278	0.01085	0.00304	0.00681	0.00997
	1026	0.00274	0.01085	0.00298	0.00672	0.00979
	1027	0.00273	0.01073	0.00299	0.00673	0.00981
	1028	0.00268	0.01076	0.00291	0.0067	0.00975
	1029	0.00262	0.01068	0.00292	0.00661	0.00977
	1030	0.00257	0.01066	0.00287	0.00661	0.00975
	1031	0.00254	0.01064	0.0028	0.0066	0.00977
	1032	0.00254	0.01059	0.00281	0.00656	0.00967
	1033	0.00249	0.01053	0.00276	0.00646	0.00966
	1034	0.00247	0.01051	0.0027	0.00648	0.00961
	1035	0.00245	0.0105	0.00267	0.00638	0.00952
	1036	0.0024	0.01043	0.00266	0.0064	0.00948
	1037	0.00239	0.01042	0.00262	0.00632	0.00948
	1038	0.00234	0.01039	0.00262	0.00636	0.0094
	1039	0.00232	0.01031	0.00258	0.00631	0.00944
	1040	0.00232	0.01032	0.00248	0.00625	0.00932
	1041	0.00228	0.01027	0.00248	0.00627	0.00933
	1042	0.00224	0.01025	0.00244	0.00619	0.0093
	1043	0.00222	0.0102	0.00238	0.00616	0.00927
	1044	0.00218	0.01016	0.00237	0.00613	0.00923
	1045	0.00218	0.01017	0.00229	0.00613	0.00919
	1046	0.00215	0.01009	0.00228	0.00603	0.00912
	1047	0.00213	0.0101	0.00224	0.00604	0.00919
	1048	0.00214	0.01009	0.00222	0.00599	0.00908
	1049	0.00207	0.01005	0.00218	0.00599	0.00909
	1050	0.00202	0.01003	0.00215	0.00594	0.00902
	1051	0.00205	0.00997	0.00212	0.00593	0.00902
	1052	0.00203	0.00994	0.00216	0.00589	0.00893
	1053	0.00198	0.00994	0.00207	0.00582	0.00899
	1054	0.00199	0.0099	0.00205	0.00581	0.00889
	1055	0.00195	0.0099	0.00203	0.00576	0.00892
	1056	0.00193	0.00988	0.00198	0.00577	0.00887
	1057	0.00192	0.00985	0.00193	0.00566	0.00887
	1058	0.00191	0.0098	0.00192	0.00569	0.00878
	1059	0.00189	0.00978	0.00188	0.00565	0.00871
	1060	0.00187	0.00978	0.00186	0.00562	0.00873
	1061	0.00185	0.00975	0.0018	0.0056	0.0087
	1062	0.00182	0.00972	0.00181	0.00553	0.00863
	1063	0.00182	0.00968	0.00179	0.00556	0.00862
	1064	0.00181	0.00969	0.00177	0.00554	0.00856
	1065	0.00179	0.00968	0.00173	0.0055	0.0085
	1066	0.00176	0.00964	0.00171	0.00547	0.00852
	1067	0.00176	0.00966	0.00168	0.00544	0.00853
	1068	0.00176	0.00962	0.00165	0.00539	0.00848
	1069	0.00173	0.00961	0.00164	0.00537	0.00847
	1070	0.00173	0.00959	0.00162	0.00533	0.00848
	1071	0.00168	0.00959	0.00159	0.00532	0.00835
	1072	0.00167	0.00954	0.00158	0.0053	0.00834
	1073	0.00165	0.0095	0.00156	0.00524	0.00837
	1074	0.00166	0.00952	0.00153	0.0052	0.0083
	1075	0.00164	0.00951	0.00147	0.0052	0.00827
	1076	0.00167	0.00946	0.00146	0.00515	0.00821
	1077	0.00161	0.00947	0.00145	0.00517	0.00821
	1078	0.00161	0.00943	0.00141	0.0051	0.00816
	1079	0.00157	0.00942	0.0014	0.00514	0.00817
	1080	0.00157	0.00938	0.00136	0.0051	0.00811
	1081	0.00155	0.00939	0.00138	0.00505	0.00809
	1082	0.00155	0.00937	0.00134	0.00501	0.00808
	1083	0.00153	0.00936	0.00132	0.00501	0.00809
	1084	0.00155	0.00935	0.00134	0.005	0.00805
	1085	0.00151	0.00933	0.0013	0.005	0.00798
	1086	0.0015	0.00931	0.00125	0.00489	0.00794
	1087	0.00149	0.00931	0.00125	0.00491	0.00792
	1088	0.00148	0.00927	0.00123	0.00491	0.00791
	1089	0.00146	0.00925	0.00125	0.00488	0.0079
	1090	0.00145	0.00924	0.00119	0.00485	0.00787
	1091	0.00142	0.00925	0.00116	0.00484	0.00785
	1092	0.00143	0.00922	0.00118	0.0048	0.00784
	1093	0.00144	0.00922	0.00116	0.0048	0.00781
	1094	0.00139	0.00917	0.00115	0.00472	0.00776
	1095	0.00139	0.00918	0.00109	0.00473	0.00771
	1096	0.00141	0.00917	0.00109	0.00474	0.00775
	1097	0.00137	0.00915	0.00107	0.00469	0.00765
	1098	0.00137	0.00917	0.00105	0.00467	0.00766
	1099	0.00134	0.00912	0.00105	0.00467	0.00764
	1100	0.00135	0.00912	0.00104	0.00465	0.00761
	1101	0.00132	0.00915	0.000994215	0.00462	0.00763
	1102	0.00132	0.00912	0.00103	0.0046	0.00762
	1103	0.00131	0.00908	0.00102	0.00459	0.00756
	1104	0.00132	0.00905	0.000992581	0.00454	0.00752
	1105	0.0013	0.00906	0.000965344	0.00455	0.00751
	1106	0.00128	0.00906	0.00096674	0.00453	0.00752
	1107	0.00126	0.00904	0.000954652	0.00454	0.00747
	1108	0.0013	0.00905	0.000925722	0.00447	0.00745
	1109	0.00126	0.00902	0.000932226	0.00448	0.0075
	1110	0.00126	0.009	0.000907079	0.00447	0.0075
	1111	0.00126	0.009	0.000872183	0.00444	0.0074
	1112	0.00125	0.00901	0.000891099	0.00446	0.0074
	1113	0.00125	0.00898	0.000847126	0.00442	0.00739
	1114	0.00123	0.00898	0.00085338	0.0044	0.00738
	1115	0.00122	0.00896	0.00086948	0.00441	0.00739
	1116	0.00121	0.00895	0.000849026	0.00441	0.00736
	1117	0.00121	0.00895	0.000811355	0.00436	0.00732
	1118	0.00121	0.00894	0.000837763	0.00434	0.00728
	1119	0.00118	0.00891	0.000816636	0.00435	0.00726
	1120	0.00119	0.00891	0.00078199	0.00434	0.00727
	1121	0.00117	0.00892	0.000791389	0.00432	0.00725
	1122	0.00117	0.00891	0.000774956	0.00433	0.00724
	1123	0.00118	0.0089	0.000764073	0.0043	0.00719
	1124	0.00117	0.00888	0.000742993	0.00427	0.0072
	1125	0.00114	0.00888	0.000726482	0.00425	0.00722
	1126	0.00114	0.00887	0.00071207	0.00425	0.00714
	1127	0.00113	0.00886	0.000713331	0.0042	0.00716
	1128	0.00112	0.00885	0.000698794	0.00422	0.00715
	1129	0.00111	0.00883	0.000679941	0.00417	0.00708
	1130	0.0011	0.00881	0.000670169	0.0042	0.00704
	1131	0.00109	0.00883	0.00063841	0.00414	0.00706
	1132	0.00108	0.0088	0.000649634	0.00414	0.00707
	1133	0.00108	0.00879	0.000643105	0.00414	0.00708
	1134	0.00105	0.00878	0.000638301	0.0041	0.00704
	1135	0.00108	0.00875	0.000623338	0.00414	0.00699
	1136	0.00106	0.00877	0.000600757	0.00409	0.00702
	1137	0.00103	0.00873	0.000596298	0.00406	0.00697
	1138	0.00104	0.00873	0.000565219	0.00405	0.00695
	1139	0.00103	0.00873	0.000563142	0.00405	0.00693
	1140	0.00102	0.00872	0.000544955	0.00402	0.00695
	1141	0.001	0.00871	0.000553449	0.00401	0.00692
	1142	0.00098272	0.00867	0.000525625	0.00399	0.00688
	1143	0.000992331	0.00867	0.000490895	0.004	0.0069
	1144	0.000974864	0.00868	0.000500858	0.004	0.00687
	1145	0.000978803	0.00866	0.000525426	0.00396	0.00686
	1146	0.000969365	0.00864	0.000489417	0.00397	0.00681
	1147	0.000955019	0.00865	0.000475259	0.00395	0.00682
	1148	0.000960507	0.00862	0.000495233	0.00395	0.00681
	1149	0.000932381	0.00862	0.000470554	0.00392	0.0068
	1150	0.00094778	0.00863	0.000433696	0.00391	0.00677
	1151	0.000933606	0.00863	0.000454127	0.00389	0.00678
	1152	0.000933903	0.00862	0.000464603	0.0039	0.00677
	1153	0.000910199	0.00859	0.000428616	0.00385	0.0068
	1154	0.000932995	0.00861	0.000442403	0.00391	0.00678
	1155	0.000915766	0.0086	0.000413406	0.00385	0.00676
	1156	0.000918326	0.00856	0.000425343	0.00386	0.00677
	1157	0.000907161	0.0086	0.000408553	0.00385	0.00675
	1158	0.000913682	0.00858	0.00039903	0.00386	0.00676
	1159	0.000905158	0.00859	0.000411586	0.00387	0.00675
	1160	0.000901583	0.00857	0.000385808	0.00385	0.00671
	1161	0.000887446	0.00859	0.000386084	0.00385	0.00667
	1162	0.000889523	0.00859	0.000385262	0.00382	0.00673
	1163	0.000876839	0.00858	0.000390845	0.00382	0.00669
	1164	0.000874239	0.00856	0.000381948	0.00381	0.00668
	1165	0.000882921	0.00854	0.000378171	0.00383	0.00667
	1166	0.00086691	0.00856	0.000367853	0.0038	0.00668
	1167	0.000861176	0.00853	0.00039221	0.0038	0.0067
	1168	0.000873294	0.00857	0.000383346	0.00382	0.00671
	1169	0.000857992	0.00854	0.000352918	0.00381	0.00668
	1170	0.000852297	0.00853	0.000371997	0.00378	0.00666
	1171	0.00086613	0.00851	0.00037484	0.00379	0.00667
	1172	0.00085174	0.00851	0.000364973	0.00379	0.00667
	1173	0.000854259	0.00852	0.000368843	0.00378	0.00663
	1174	0.000833867	0.00853	0.000352217	0.00378	0.00664
	1175	0.000840768	0.00853	0.000341614	0.00377	0.00666
	1176	0.000850996	0.00852	0.000321263	0.00379	0.00662
	1177	0.000841638	0.00851	0.000347784	0.00375	0.00662
	1178	0.000833317	0.00853	0.000340339	0.00377	0.0066
	1179	0.000824644	0.00851	0.000353023	0.00377	0.00661
	1180	0.000826784	0.00852	0.000336784	0.00375	0.00664
	1181	0.00083279	0.0085	0.000326464	0.00377	0.00661
	1182	0.000822038	0.00849	0.000335007	0.00375	0.00663
	1183	0.000824803	0.0085	0.000325861	0.00374	0.00663
	1184	0.000841191	0.00851	0.000321317	0.00377	0.00661
	1185	0.000827778	0.00848	0.000326444	0.00375	0.0066
	1186	0.000829283	0.00849	0.000323111	0.00374	0.0066
	1187	0.00080806	0.0085	0.000327408	0.00374	0.00661
	1188	0.000816903	0.0085	0.000310914	0.00376	0.00663
	1189	0.000809346	0.00849	0.000317651	0.00373	0.00666
	1190	0.000821492	0.0085	0.000310574	0.00375	0.00663
	1191	0.00080903	0.00845	0.000317766	0.00374	0.00663
	1192	0.000805025	0.00848	0.000314721	0.00373	0.00661
	1193	0.000810347	0.00848	0.000316941	0.00376	0.00658
	1194	0.000817481	0.00849	0.000282037	0.00374	0.00656
	1195	0.000813667	0.00845	0.000316491	0.00372	0.00657
	1196	0.000795009	0.00847	0.000324977	0.00373	0.00656
	1197	0.00080064	0.00847	0.000308776	0.00373	0.00657
	1198	0.000807243	0.00844	0.000296207	0.00372	0.00656
	1199	0.000800862	0.00847	0.000289286	0.00374	0.00654
	1200	0.000795501	0.00845	0.000283508	0.00373	0.0066
	1201	0.000806435	0.00845	0.000274084	0.00372	0.00656
	1202	0.000801403	0.00848	0.000271864	0.00373	0.0066
	1203	0.000790577	0.00846	0.000275292	0.00376	0.00658
	1204	0.000779579	0.00845	0.000280749	0.00372	0.00658
	1205	0.000790625	0.00848	0.000285188	0.0037	0.00657
	1206	0.000785637	0.00847	0.000310564	0.0037	0.00657
	1207	0.000780051	0.00845	0.000272934	0.00373	0.00656
	1208	0.000791354	0.00845	0.000287606	0.00372	0.00656
	1209	0.000785956	0.00842	0.000269923	0.00373	0.00657
	1210	0.000771839	0.00846	0.000249699	0.00369	0.00655
	1211	0.000781322	0.00845	0.000267541	0.00371	0.00653
	1212	0.000776075	0.00846	0.000260407	0.00373	0.00656
	1213	0.00076739	0.00844	0.000285866	0.00371	0.00654
	1214	0.000779789	0.00844	0.000270932	0.00372	0.00655
	1215	0.00077396	0.00846	0.000264377	0.0037	0.00654
	1216	0.000771465	0.00843	0.000261263	0.00367	0.00652
	1217	0.000776785	0.00842	0.000279729	0.00367	0.00651
	1218	0.000781335	0.00844	0.000258003	0.0037	0.00655
	1219	0.000777737	0.00844	0.000263055	0.0037	0.00653
	1220	0.000771797	0.00843	0.000268892	0.00368	0.00656
	1221	0.000775035	0.00844	0.000257827	0.0037	0.00654
	1222	0.00076981	0.00843	0.00026231	0.0037	0.00651
	1223	0.000765317	0.00842	0.000260227	0.00369	0.0065
	1224	0.000766492	0.00842	0.00025578	0.00367	0.00655
	1225	0.000776774	0.00844	0.000246855	0.00368	0.00654
	1226	0.000770888	0.00843	0.000250381	0.00367	0.00655
	1227	0.000768677	0.00844	0.000256043	0.00367	0.00649
	1228	0.00077532	0.00842	0.000232533	0.00368	0.00653
	1229	0.000763207	0.00843	0.000229724	0.00368	0.00653
	1230	0.000770032	0.00845	0.000250686	0.00362	0.00653
	1231	0.000771562	0.00843	0.000259296	0.00364	0.00651
	1232	0.000780178	0.0084	0.000262448	0.00367	0.00653
	1233	0.00078076	0.00842	0.000258303	0.00367	0.00653
	1234	0.000780772	0.00844	0.000258885	0.00366	0.00655
	1235	0.000789534	0.00842	0.000267181	0.00366	0.00651
	1236	0.000796995	0.00843	0.000289179	0.00367	0.00651
	1237	0.000812143	0.00842	0.0002731	0.00367	0.00651
	1238	0.000813243	0.00843	0.000295324	0.00368	0.00652
	1239	0.000816848	0.00843	0.00029592	0.00365	0.00654
	1240	0.000847316	0.00844	0.000280733	0.00364	0.00652
	1241	0.000851076	0.00846	0.000300694	0.00366	0.00652
	1242	0.000867693	0.00845	0.000315848	0.00366	0.00652
	1243	0.000882475	0.00844	0.000313125	0.00367	0.00657
	1244	0.00091103	0.00845	0.00032497	0.00366	0.00656
	1245	0.00093431	0.00848	0.000339356	0.00366	0.00653
	1246	0.000961792	0.00846	0.000326045	0.00365	0.00648
	1247	0.000981756	0.00848	0.000364632	0.00367	0.00652
	1248	0.00102	0.00846	0.000357779	0.00364	0.00654
	1249	0.00107	0.00849	0.000373125	0.00366	0.00651
	1250	0.000717097	0.00838	0.000186712	0.00362	0.00647
	1251	0.000715206	0.00836	0.000206501	0.00359	0.00647
	1252	0.000712784	0.00838	0.00020446	0.00362	0.00647
	1253	0.000707579	0.00837	0.000187096	0.00363	0.00648
	1254	0.000713068	0.00836	0.000198577	0.00361	0.00642
	1255	0.000707498	0.00836	0.000192026	0.0036	0.00647
	1256	0.000712021	0.00837	0.000176411	0.00361	0.00648
	1257	0.000703546	0.00837	0.00017802	0.0036	0.00646
	1258	0.000715033	0.00836	0.000187003	0.00361	0.00643
	1259	0.000705196	0.00837	0.000162091	0.0036	0.00645
	1260	0.000693303	0.00837	0.000169835	0.00361	0.00644
	1261	0.000709654	0.00835	0.000161074	0.00361	0.00645
	1262	0.00069456	0.00837	0.00017874	0.00361	0.00647
	1263	0.000706668	0.00838	0.000170997	0.0036	0.00648
	1264	0.000704063	0.00837	0.000195934	0.0036	0.00646
	1265	0.000698037	0.00836	0.000187758	0.00359	0.00648
	1266	0.00069754	0.00837	0.000177664	0.00362	0.00645
	1267	0.000693891	0.00838	0.000197844	0.00358	0.00644
	1268	0.000689409	0.00837	0.00018374	0.0036	0.00644
	1269	0.000690529	0.00835	0.000179865	0.00359	0.00643
	1270	0.000690612	0.00835	0.000159597	0.00361	0.00647
	1271	0.000683728	0.00835	0.000174973	0.00358	0.00644
	1272	0.00069676	0.00836	0.000171284	0.0036	0.00644
	1273	0.000693622	0.00834	0.000180637	0.00357	0.00641
	1274	0.000692272	0.00836	0.000151449	0.0036	0.00644
	1275	0.000694269	0.00834	0.000168139	0.00358	0.00642
	1276	0.000697433	0.00835	0.000171384	0.00359	0.00645
	1277	0.000694759	0.00834	0.000172502	0.0036	0.00646
	1278	0.000691943	0.00836	0.000176125	0.00358	0.00644
	1279	0.000689852	0.00836	0.000177545	0.00358	0.00642
	1280	0.000690595	0.00836	0.000150318	0.00358	0.00641
	1281	0.000685134	0.00835	0.000156738	0.00362	0.00643
	1282	0.000688362	0.00835	0.000170588	0.00356	0.00641
	1283	0.000676663	0.00835	0.000177689	0.00356	0.00643
	1284	0.000682718	0.00835	0.000164815	0.00359	0.00641
	1285	0.000680648	0.00834	0.00016743	0.00357	0.00645
	1286	0.000679224	0.00834	0.000151542	0.00358	0.00643
	1287	0.000684762	0.00834	0.000156564	0.0036	0.00648
	1288	0.000682398	0.00835	0.000153471	0.00358	0.00647
	1289	0.000687121	0.00835	0.000158346	0.00357	0.00641
	1290	0.000686774	0.00834	0.000149087	0.00357	0.00643
	1291	0.000676493	0.00834	0.000149478	0.00357	0.00644
	1292	0.000685331	0.00835	0.000151577	0.00358	0.00642
	1293	0.000683267	0.00833	0.000148473	0.00358	0.0064
	1294	0.000686265	0.00834	0.000158502	0.00357	0.00643
	1295	0.000667189	0.00833	0.000149892	0.00355	0.00641
	1296	0.000668001	0.00833	0.000143692	0.00358	0.0064
	1297	0.000682622	0.00832	0.000152854	0.00355	0.0064
	1298	0.000676319	0.00834	0.000136899	0.00356	0.00644
	1299	0.000677447	0.00832	0.000156742	0.00354	0.0064
	1300	0.000668222	0.00833	0.000143434	0.00355	0.00643

## Sheet: Figure 1d
Figure 1d
	iRFP670			iRFP682			iRFP702			iRFP713			iRFP720
	143.243	142.356	136.72	102.433	102.042	103.654	166.428	178.272	171.954	186.719	188.199	183.219	77.284	80.677	78.825

## Sheet: Figure 1f
Data 1							Data 2
	Distance	NIR-I-800-0 mm	NIR-I-800-2 mm	NIR-I-800-4 mm	NIR-I-800-6 mm			Distance	NIR-I-900-0 mm	NIR-I-900-2 mm	NIR-I-900-4 mm	NIR-I-900-6 mm
	0	16.1447	87.1309	149.669	201.75			0	8.03872	7.81046	21.5705	67.8033
	1	15.9714	88.43	150.807	202.668			1	8.50968	8.10227	22.5417	68.2644
	2	15.8197	89.6918	151.946	203.578			2	8.93358	8.37858	23.5187	68.7425
	3	15.6897	90.9164	153.084	204.481			3	9.31044	8.6394	24.5014	69.2374
	4	15.5812	92.1037	154.223	205.375			4	9.64026	8.88472	25.49	69.7493
	5	15.4943	93.2536	155.361	206.262			5	9.92303	9.11456	26.4843	70.278
	6	15.429	94.3664	156.499	207.141			6	10.1587	9.32889	27.4843	70.8237
	7	15.3853	95.4418	157.637	208.012			7	10.3474	9.52774	28.4902	71.3863
	8	15.3632	96.4799	158.775	208.876			8	10.4891	9.71109	29.5018	71.9658
	9	15.3627	97.4808	159.913	209.732			9	10.5836	9.87895	30.5192	72.5623
	10	15.3838	98.4444	161.051	210.58			10	10.6312	10.0313	31.5423	73.1756
	11	15.4265	99.3707	162.188	211.42			11	10.6317	10.1682	32.5713	73.8059
	12	15.4908	100.26	163.326	212.252			12	10.5851	10.2896	33.606	74.453
	13	15.5767	101.111	164.463	213.077			13	10.3258	10.0256	34.6464	75.1171
	14	15.6842	101.926	165.601	213.893			14	9.97621	9.83531	35.6927	75.7981
	15	15.8132	102.703	166.738	214.702			15	9.60325	9.69546	36.7447	76.496
	16	16.0638	103.326	167.875	215.503			16	9.27584	9.73079	37.8025	77.2108
	17	16.3401	104.175	169.013	216.297			17	8.94364	9.87801	38.866	77.9426
	18	16.5853	104.96	170.15	217.082			18	8.67541	10.1992	39.9353	78.7012
	19	16.8324	105.474	171.287	217.86			19	8.37829	10.6472	41.0104	79.4286
	20	17.1566	105.791	172.424	218.63			20	8.14413	11.2118	42.0913	80.1572
	21	17.5375	105.947	173.56	219.392			21	7.9491	11.9173	43.1779	80.8791
	22	17.9935	106.09	174.697	220.147			22	7.88264	12.6593	44.2703	81.6156
	23	18.4131	106.717	175.834	220.893			23	7.9664	13.438	45.3685	82.416
	24	18.7898	107.435	176.97	221.632			24	8.19398	14.1276	46.4724	83.3087
	25	19.0634	107.889	178.107	222.363			25	8.56452	14.7409	47.5821	84.2917
	26	19.2324	108.916	179.243	223.086			26	9.07414	15.321	48.6976	85.37
	27	19.3051	110.367	180.379	223.802			27	9.64369	15.9532	49.8189	86.4058
	28	19.3868	111.563	181.515	224.509			28	10.1976	16.6571	51.3514	87.4637
	29	19.4903	112.618	182.652	225.209			29	10.6553	17.4201	52.6645	88.4717
	30	19.6271	113.553	183.788	225.901			30	11.047	18.2451	53.7468	89.4518
	31	19.7148	114.333	184.923	226.586			31	11.4262	19.0685	54.6898	90.3968
	32	19.7607	115.095	186.059	227.262			32	11.7985	19.7955	55.6114	91.3359
	33	19.6818	116.019	187.195	227.931			33	12.2118	20.292	56.5783	92.2313
	34	19.5386	117.449	188.331	228.592			34	12.7131	20.6271	57.5868	93.0534
	35	19.3527	118.635	189.466	229.245			35	13.2355	20.8035	58.6606	93.7853
	36	19.279	118.996	190.602	229.89			36	13.7567	20.9535	59.8116	94.4791
	37	19.3098	120.069	191.737	230.527			37	14.3237	21.1373	60.9822	95.1316
	38	19.515	122.006	192.872	231.157			38	14.876	21.3738	62.1911	95.7916
	39	19.8358	124.288	194.007	231.779			39	15.4606	21.6646	63.4376	96.4884
	40	20.1712	126.811	195.143	232.393			40	16.0172	22.0274	64.6974	97.2281
	41	20.5121	129.243	196.278	233			41	16.5769	22.3669	65.9424	97.9739
	42	20.8533	130.86	197.413	233.598			42	17.0544	22.6903	67.1578	98.7772
	43	21.1911	131.825	198.547	234.189			43	17.4811	23.0075	68.3658	99.6069
	44	21.5585	132.625	199.682	234.772			44	17.8392	23.3019	69.5582	100.426
	45	21.8992	133.652	200.817	235.347			45	18.1431	23.5783	70.6806	101.266
	46	22.2448	135.226	201.951	235.914			46	18.4011	23.7907	71.7567	102.154
	47	22.6876	137.224	203.086	236.474			47	18.5871	24.0113	72.8101	103.051
	48	23.0968	138.53	204.22	237.026			48	18.672	24.221	73.8686	103.997
	49	23.4877	139.431	205.355	237.57			49	18.7136	24.5274	74.9906	104.981
	50	23.8328	140.736	206.489	238.106			50	18.66	25.0042	76.2152	105.996
	51	24.0905	142.032	207.733	238.668			51	18.5673	25.6133	77.5565	107.033
	52	24.3343	143.204	208.994	239.243			52	18.4236	26.3268	78.9748	108.047
	53	24.4819	144.609	210.299	239.683			53	18.2935	27.0625	80.4172	109.007
	54	24.5905	146.561	211.557	239.987			54	18.1882	27.7685	81.8325	109.968
	55	24.6046	148.988	212.78	240.318			55	18.1261	28.435	83.1776	110.955
	56	24.4825	151.349	214.064	240.714			56	18.1256	29.1414	84.4551	111.971
	57	24.2827	153.502	215.436	241.146			57	18.2029	29.9443	85.6538	112.986
	58	23.9991	155.485	216.816	241.601			58	18.2646	30.9248	86.8002	114.014
	59	23.6514	157.065	218.067	242.104			59	18.2802	31.985	87.8851	115.025
	60	23.2545	158.721	219.318	242.65			60	18.3331	33.1974	88.8807	116.008
	61	22.8916	160.992	220.643	243.167			61	18.4377	34.4166	89.856	116.906
	62	22.6018	163.494	221.92	243.61			62	18.6108	35.5778	90.8972	117.761
	63	22.3456	165.793	223.156	243.99			63	18.8605	36.7231	92.0423	118.559
	64	22.1856	167.679	224.396	244.379			64	19.2445	37.8108	93.3115	119.351
	65	22.115	169.363	225.632	244.816			65	19.7021	38.7596	94.6988	120.171
	66	22.1781	171.249	226.86	245.29			66	20.2117	39.6715	96.0941	121.02
	67	22.2739	173.733	228.099	245.737			67	20.7605	40.5645	97.4102	121.835
	68	22.3744	176.194	229.362	246.117			68	21.3188	41.4006	98.6304	122.602
	69	22.5105	178.241	230.603	246.559			69	21.9191	42.2223	99.7649	123.27
	70	22.7074	179.829	231.806	247.09			70	22.4938	42.9819	100.965	123.815
	71	23.0702	181.071	232.938	247.569			71	23.0889	43.7587	102.407	124.282
	72	23.4932	182.112	233.991	247.88			72	23.7004	44.5208	104.159	124.79
	73	23.9293	183.491	235.007	248.092			73	24.3952	45.3415	106.254	125.376
	74	24.3835	184.942	236.071	248.343			74	25.061	46.1931	108.708	126.083
	75	24.7699	186.007	237.181	248.669			75	25.7125	47.0795	111.573	126.945
	76	25.0695	187.399	238.25	249.014			76	26.3744	47.993	114.884	127.91
	77	25.2335	188.95	239.269	249.331			77	26.9985	48.9257	118.65	128.926
	78	25.072	190.071	240.218	249.628			78	27.5968	49.9216	122.784	129.977
	79	24.5127	191.7	241.151	249.921			79	28.1322	51.1328	127.104	131.067
	80	23.4549	193.881	242.098	250.246			80	28.6347	52.667	131.455	132.165
	81	21.9915	195.735	242.999	250.592			81	29.1234	54.4211	135.74	133.232
	82	20.3213	197.698	243.864	250.893			82	29.5322	56.2045	139.951	134.348
	83	18.9637	200.119	244.726	251.12			83	29.9719	57.769	144.114	135.403
	84	18.4692	202.875	245.63	251.359			84	30.5023	58.9864	148.256	136.438
	85	19.2787	205.673	246.561	251.674			85	31.1824	59.9204	152.392	137.484
	86	21.934	208.418	247.418	251.948			86	32.0204	60.8444	156.474	138.529
	87	26.7527	211.549	248.197	252.127			87	33.0433	62.1099	160.421	139.608
	88	33.6624	214.993	248.952	252.337			88	34.2238	63.7452	164.178	140.834
	89	42.5017	218.493	249.703	252.676			89	35.6153	66.0061	167.734	142.168
	90	53.0206	222.193	250.469	252.985			90	37.4208	69.4272	171.027	143.589
	91	64.9974	225.818	251.157	253.122			91	39.835	74.5978	174.042	145.111
	92	78.1129	228.903	251.804	253.269			92	43.3157	81.9937	176.797	146.726
	93	92.1146	231.88	252.422	253.498			93	47.859	91.6432	179.261	148.319
	94	106.811	234.975	252.964	253.726			94	53.6195	103.228	181.412	149.878
	95	122.085	238.153	253.475	253.901			95	60.8535	116.375	183.24	151.319
	96	137.764	241.097	253.968	253.992			96	69.6419	130.543	184.804	152.617
	97	153.692	243.706	254.4	254.044			97	80.1989	145.427	186.142	153.838
	98	169.657	246.348	254.681	254.072			98	92.2786	160.34	187.251	154.978
	99	185.327	249.064	254.899	254.073			99	105.576	174.404	188.137	155.942
	100	200.361	251.589	255.136	254.196			100	119.783	186.629	188.79	156.72
	101	214.556	253.251	255.323	254.469			101	134.412	196.281	189.17	157.237
	102	227.697	254.257	255.466	254.684			102	149.193	203.009	189.314	157.515
	103	239.715	255.421	255.631	254.742			103	163.406	206.733	189.144	157.453
	104	250.368	256.319	255.761	254.738			104	176.181	207.434	188.63	157.147
	105	259.246	256.787	255.791	254.748			105	186.601	205.008	187.7	156.601
	106	265.666	256.931	255.746	254.841			106	194.01	199.497	186.274	155.946
	107	269.041	256.647	255.641	255.02			107	198.138	191.084	184.343	155.245
	108	268.815	255.86	255.515	255.112			108	198.919	180.236	181.927	154.483
	109	264.918	254.445	255.424	255.095			109	196.458	167.63	179.087	153.654
	110	257.66	252.375	255.287	255.072			110	190.812	153.805	175.889	152.715
	111	247.676	249.913	255.113	255.069			111	182.176	139.331	172.352	151.648
	112	235.686	247.607	254.901	255.038			112	170.952	124.645	168.534	150.477
	113	222.53	245.304	254.545	254.953			113	157.759	110.583	164.511	149.243
	114	208.575	242.608	254.093	254.845			114	143.217	97.8904	160.421	147.91
	115	194.157	239.638	253.656	254.724			115	128.012	87.1665	156.372	146.565
	116	179.547	236.567	253.174	254.588			116	112.775	78.5839	152.408	145.233
	117	164.695	233.474	252.671	254.447			117	97.8831	71.9203	148.418	143.853
	118	149.589	230.47	252.222	254.325			118	84.0544	67.0124	144.287	142.57
	119	134.399	227.511	251.755	254.237			119	71.7871	63.6337	139.933	141.338
	120	119.308	224.371	251.221	254.181			120	61.4107	61.502	135.345	140.152
	121	104.58	221.08	250.59	254.092			121	53.0667	60.3631	130.639	138.998
	122	90.4012	217.747	249.795	253.845			122	46.6714	59.5907	126.024	137.916
	123	77.0316	214.704	248.901	253.527			123	42.0641	58.6518	121.614	136.851
	124	64.6983	211.995	248.056	253.312			124	39.1927	57.3094	117.562	135.863
	125	53.5806	209.557	247.277	253.183			125	37.7422	55.6583	113.867	134.971
	126	43.7864	207.331	246.504	253.051			126	37.3096	53.96	110.589	134.095
	127	35.4263	205.192	245.684	252.83			127	37.1865	52.3892	107.796	133.227
	128	28.4973	203.019	244.768	252.568			128	36.878	50.9631	105.535	132.383
	129	23.0077	201.06	243.796	252.364			129	36.1472	49.6582	103.768	131.542
	130	19.0965	199.098	242.839	252.14			130	35.1073	48.4486	102.376	130.685
	131	16.807	196.63	241.881	251.815			131	34.0125	47.2751	101.123	129.837
	132	16.0502	194.407	240.834	251.461			132	32.9826	46.1256	99.8678	128.958
	133	16.5217	192.603	239.756	251.156			133	31.9952	45.0547	98.5333	128.03
	134	17.7772	190.471	238.787	250.905			134	31.0134	43.9847	97.138	127.122
	135	19.2681	188.022	237.871	250.672			135	29.9892	42.9276	95.7163	126.133
	136	20.4866	185.436	236.894	250.419			136	29.0369	41.773	94.265	125.13
	137	21.2679	182.96	235.845	250.129			137	28.1592	40.5416	92.8012	124.017
	138	21.5505	180.569	234.749	249.757			138	27.343	39.2689	91.3106	122.844
	139	21.4889	178.437	233.632	249.323			139	26.6681	38.0295	89.8003	121.629
	140	21.267	176.431	232.457	248.906			140	26.22	36.866	88.2697	120.487
	141	20.9977	174.361	231.26	248.516			141	25.9744	35.8033	86.7379	119.427
	142	20.6911	172.207	230.163	248.096			142	25.8957	34.8447	85.1919	118.43
	143	20.3959	170.057	229.141	247.6			143	25.8375	33.9254	83.6229	117.508
	144	20.0481	168.102	228.066	247.1			144	25.7424	33.0633	82.027	116.66
	145	19.7155	166.448	226.906	246.674			145	25.4978	32.2615	80.422	115.801
	146	19.4126	165.106	225.725	246.293			146	25.1481	31.5519	78.827	115.01
	147	19.1501	164.003	224.477	245.896			147	24.6665	30.9177	77.2444	114.243
	148	18.9836	163.037	223.135	245.409			148	24.1702	30.4006	75.754	113.481
	149	18.886	162	221.793	244.802			149	23.5701	29.959	74.4142	112.753
	150	18.8077	160.8	220.749	244.178			150	22.9178	29.5447	73.2381	112.014
	151	18.7487	159.577	219.697	243.725			151	22.2617	29.1241	72.2	111.246
	152	18.7523	158.408	218.636	243.263			152	21.6204	28.6165	71.2581	110.515
	153	18.8482	157.33	217.566	242.792			153	21.066	28.0173	70.3671	109.757
	154	19.0218	156.506	216.487	242.311			154	20.6645	27.3719	69.4955	108.955
	155	19.1959	155.686	215.399	241.822			155	20.3862	26.6939	68.6096	108.068
	156	19.3924	154.317	214.301	241.323			156	20.1755	26.0863	67.6899	107.153
	157	19.518	152.558	213.195	240.816			157	19.9472	25.6854	66.6649	106.229
	158	19.5559	150.937	212.08	240.299			158	19.6826	25.4359	65.5169	105.32
	159	19.4285	150.151	210.956	239.773			159	19.3819	25.3115	64.2176	104.442
	160	19.2605	149.27	209.823	239.238			160	19.1077	25.2692	62.8516	103.566
	161	19.1069	147.727	208.682	238.694			161	18.8611	25.2593	61.4766	102.745
	162	19.0054	146.023	207.531	238.141			162	18.6771	25.2556	60.1755	101.95
	163	18.8586	144.262	206.371	237.578			163	18.611	25.1862	59.0164	101.189
	164	18.6601	142.375	205.202	237.006			164	18.6396	25.0589	57.9738	100.454
	165	18.3687	140.373	204.024	236.426			165	18.6533	24.8813	57.0204	99.8094
	166	18.0154	138.102	202.838	235.836			166	18.6551	24.6131	56.1344	99.238
	167	17.5761	135.48	201.642	235.237			167	18.5819	24.2926	55.2794	98.6839
	168	17.0631	133.363	200.437	234.629			168	18.4386	23.9131	54.4228	98.1013
	169	16.5831	131.72	199.224	234.012			169	18.1911	23.4926	53.5285	97.4503
	170	16.2069	129.775	198.001	233.385			170	17.9226	23.094	52.5609	96.769
	171	15.9024	127.795	196.769	232.75			171	17.6179	22.7049	51.4889	96.0521
	172	15.5903	126.165	195.529	232.105			172	17.3163	22.3315	50.3542	95.3246
	173	15.3344	125.194	194.279	231.451			173	16.9689	21.8446	49.3205	94.6598
	174	15.0506	124.468	193.021	230.788			174	16.6056	21.2409	48.2192	94.0157
	175	14.7347	123.593	191.753	230.116			175	16.2332	20.5229	47.1142	93.433
	176	14.3727	122.798	190.477	229.435			176	15.8681	19.7183	46.0056	92.8685
	177	14.0242	121.901	189.192	228.745			177	15.5536	18.8722	44.8933	92.3289
	178	13.745	120.656	187.897	228.046			178	15.1555	18.1067	43.7774	91.6982
	179	13.6173	118.757	186.594	227.337			179	14.7203	17.4266	42.6578	91.0337
	180	13.5588	116.592	185.282	226.619			180	14.2835	16.849	41.5345	90.4231
	181	13.5641	114.987	183.96	225.892			181	13.7602	16.3608	40.4076	89.8248
	182	13.6807	113.662	182.63	225.156			182	13.2799	15.8563	39.2769	89.2695
	183	13.8721	112.402	181.291	224.411			183	12.8498	15.3211	38.1427	88.7392
	184	14.1154	112.683	179.943	223.657			184	12.4885	14.8078	37.0048	88.0312
	185	14.3236	112.252	178.586	222.894			185	12.2245	14.3609	35.8632	87.3024
	186	14.3286	110.555	177.22	222.121			186	12.0222	14.0752	34.7179	86.5529
	187	14.3345	108.764	175.845	221.34			187	11.8745	13.8608	33.569	85.7826
	188	14.3412	106.88	174.461	220.549			188	11.8059	13.6707	32.4164	84.9917
	189	14.3488	104.903	173.068	219.749			189	11.6903	13.4326	31.2602	84.18
	190	14.3572	102.833	171.666	218.94			190	11.6193	13.2313	30.1003	83.3476
	191	14.3665	100.67	170.255	218.122			191	11.5928	13.0669	28.9367	82.4944
	192	14.3766	98.4142	168.835	217.295			192	11.6108	12.9395	27.7695	81.6205
	193	14.3876	96.065	167.406	216.458			193	11.6734	12.849	26.5986	80.7259
	194	14.3994	93.6227	165.968	215.613			194	11.7806	12.7953	25.4241	79.8106
	195	14.4121	91.0874	164.522	214.758			195	11.9323	12.7787	24.2458	78.8746
	196	14.4257	88.4589	163.066	213.894			196	12.1286	12.7989	23.0639	77.9178
	197	14.4401	85.7374	161.601	213.021			197	12.3695	12.856	21.8784	76.9403
	198	14.4553	82.9229	160.127	212.139			198	12.6548	12.9501	20.6892	75.9421

## Sheet: Figure 2e
Figure 2e
		iRFP713 flox/flox			iRFP713 flox/flox; EIIa-Cre
	heart	1.02322	0.993084	0.983692	5.49061	5.4591	5.54399
	liver	0.979815	0.999954	1.03023	31.1574	30.1562	32.1615
	pancreas	0.651813	1.08058	1.26761	9.79173	11.2198	10.4172
	lung	0.978315	0.987231	1.03445	1.83795	1.84314	1.90386
	kidney	1.11536	0.769358	1.11529	1.62196	1.63123	1.6185
	stomach	1.0203	1.00171	0.977988	1.24659	1.247	1.25274

## Sheet: Figure 3d
Data 1
	Liver volume change (%)
	day 0	100	100	100	100
	day 1	121.253	119.917	194.967	131.625
	day 3	147.987	166.396	236.603	143.109
	day 5	166.419	181.473	242.689	173.571
	day 7	172.501	183.521	291.227	225.933
Data 2
	Liver NIR-II fluorescence area (a.u.)						Average		Liver volume (cm3)						Average
	day 0	257	230	237	312	224	252		day 0	0.539603	0.579845	0.303872	0.614896	0.509	0.509443
	day 1	401	426	694	448	495	492.8		day 1	0.700841	0.695333	0.592254	0.809225	0.697001	0.698931
	day 3	491	454	728	615	539	565.4		day 3	0.798546	0.964841	0.718735	0.879827	0.840099	0.84041
	day 5	565	477	809	653	600	620.8		day 5	0.897669	1.05383	0.737822	0.93832	1.06511	0.938549
	day 7	706	662	885	787	695	747		day 7	0.930978	1.06434	0.89953	1.22992	0.861942	0.997342
Data 3
	NIR-II	CT	R squared	P value
	252	0.509443	0.9595	0.0035
	492.8	0.698931
	565.4	0.84041
	620.8	0.938549
	747	0.997342

## Sheet: Figure 3f
Figure 3f
	APAP treatment	day 0					day 1					day 2
	iRFP713	97.8665	102.419	104.798	98.2354	96.6812	52.2375	51.2381	51.9651	55.76	52.8519	78.9779	79.6599	74.0392	79.8219	76.4708
	ICG	97.7725	99.4168	99.021	103.366	100.423	97.516	97.6661	96.0948	96.6443	101.661	105.345	99.7885	98.8556	102.886	103.674

## Sheet: Figure 4d
Figure 4d
	STZ treatment
	day 0	242.432	244.838	200.973	219.757	241.486
	day 1	216.243	233.757	204.892	217.514	237.297
	day 3	219.297	218.297	223.081	189.568	198.297
	day 5	208.703	226.811	192.568	206.054	182.243
	day 7	202.378	209.162	179.324	191.892	198.324

## Sheet: Figure 4f
Figure 4f
	Cerulein treatment
	0	222.969	230.969	231.625	238.438	223.594
	24	85.375	83.906	93.719	78.906	85.312
	48	129.594	126.25	119.969	126.812	123.906
	72	190.188	222.562	216.375	189.375	211.344

[truncated: 21 more sheets: Figure S1b, Figure S4b, Figure S5a, Figure S5b, Figure S8a, Figure S8b, Figure S8e, Figure S8f, Figure S8g, Figure S9b, Figure S10a, Figure S10b, Figure S10c, Figure S10d, Figure S11, Figure S12b, Figure S12c, Figure S13b, Figure S13c, Figure S14a …]
